# Supplementary material for: Pan-Cancer Analysis of Immune Complement Signature C3/C5/C3AR1/C5AR1 in Association with Tumor Immune Evasion and Therapy Resistance
Source: Cancers (Basel). 2021 Aug 16;13(16):4124. doi: 10.3390/cancers13164124 (PMC8394789; doi:10.3390/cancers13164124)
Supplement: Supplementary file 1 [file cancers-13-04124-s001.zip]

Archive with 4 entries (4 files):
- cancers-1286954-supplementary final.pdf
- FILE S1 TCGA SAMPLE and patients ID.xlsx
- FILE S2_infiltration_estimation_for_tcga.xlsx
- FILE S3_ImmuCellAI_Immune And Expr COR.xlsx
