# Supplementary material for: Pan-Cancer Analysis of Immune Complement Signature C3/C5/C3AR1/C5AR1 in Association with Tumor Immune Evasion and Therapy Resistance
Source: Cancers (Basel). 2021 Aug 16;13(16):4124. doi: 10.3390/cancers13164124 (PMC8394789; doi:10.3390/cancers13164124)
Supplement: Supplementary file 1 [file cancers-13-04124-s001.zip › FILE S1 TCGA SAMPLE and patients ID.xlsx]

## Sheet: Sheet1
Study ID	Patient ID	Sample ID	Cancer Type
acc_tcga_pan_can_atlas_2018	TCGA-OR-A5J1	TCGA-OR-A5J1-01	Adrenocortical Carcinoma
acc_tcga_pan_can_atlas_2018	TCGA-OR-A5J2	TCGA-OR-A5J2-01	Adrenocortical Carcinoma
acc_tcga_pan_can_atlas_2018	TCGA-OR-A5J3	TCGA-OR-A5J3-01	Adrenocortical Carcinoma
acc_tcga_pan_can_atlas_2018	TCGA-OR-A5J4	TCGA-OR-A5J4-01	Adrenocortical Carcinoma
acc_tcga_pan_can_atlas_2018	TCGA-OR-A5J5	TCGA-OR-A5J5-01	Adrenocortical Carcinoma
acc_tcga_pan_can_atlas_2018	TCGA-OR-A5J6	TCGA-OR-A5J6-01	Adrenocortical Carcinoma
acc_tcga_pan_can_atlas_2018	TCGA-OR-A5J7	TCGA-OR-A5J7-01	Adrenocortical Carcinoma
acc_tcga_pan_can_atlas_2018	TCGA-OR-A5J8	TCGA-OR-A5J8-01	Adrenocortical Carcinoma
acc_tcga_pan_can_atlas_2018	TCGA-OR-A5J9	TCGA-OR-A5J9-01	Adrenocortical Carcinoma
acc_tcga_pan_can_atlas_2018	TCGA-OR-A5JA	TCGA-OR-A5JA-01	Adrenocortical Carcinoma
acc_tcga_pan_can_atlas_2018	TCGA-OR-A5JB	TCGA-OR-A5JB-01	Adrenocortical Carcinoma
acc_tcga_pan_can_atlas_2018	TCGA-OR-A5JC	TCGA-OR-A5JC-01	Adrenocortical Carcinoma
acc_tcga_pan_can_atlas_2018	TCGA-OR-A5JD	TCGA-OR-A5JD-01	Adrenocortical Carcinoma
acc_tcga_pan_can_atlas_2018	TCGA-OR-A5JE	TCGA-OR-A5JE-01	Adrenocortical Carcinoma
acc_tcga_pan_can_atlas_2018	TCGA-OR-A5JF	TCGA-OR-A5JF-01	Adrenocortical Carcinoma
acc_tcga_pan_can_atlas_2018	TCGA-OR-A5JG	TCGA-OR-A5JG-01	Adrenocortical Carcinoma
acc_tcga_pan_can_atlas_2018	TCGA-OR-A5JH	TCGA-OR-A5JH-01	Adrenocortical Carcinoma
acc_tcga_pan_can_atlas_2018	TCGA-OR-A5JI	TCGA-OR-A5JI-01	Adrenocortical Carcinoma
acc_tcga_pan_can_atlas_2018	TCGA-OR-A5JJ	TCGA-OR-A5JJ-01	Adrenocortical Carcinoma
acc_tcga_pan_can_atlas_2018	TCGA-OR-A5JK	TCGA-OR-A5JK-01	Adrenocortical Carcinoma
acc_tcga_pan_can_atlas_2018	TCGA-OR-A5JL	TCGA-OR-A5JL-01	Adrenocortical Carcinoma
acc_tcga_pan_can_atlas_2018	TCGA-OR-A5JM	TCGA-OR-A5JM-01	Adrenocortical Carcinoma
acc_tcga_pan_can_atlas_2018	TCGA-OR-A5JO	TCGA-OR-A5JO-01	Adrenocortical Carcinoma
acc_tcga_pan_can_atlas_2018	TCGA-OR-A5JP	TCGA-OR-A5JP-01	Adrenocortical Carcinoma
acc_tcga_pan_can_atlas_2018	TCGA-OR-A5JQ	TCGA-OR-A5JQ-01	Adrenocortical Carcinoma
acc_tcga_pan_can_atlas_2018	TCGA-OR-A5JR	TCGA-OR-A5JR-01	Adrenocortical Carcinoma
acc_tcga_pan_can_atlas_2018	TCGA-OR-A5JS	TCGA-OR-A5JS-01	Adrenocortical Carcinoma
acc_tcga_pan_can_atlas_2018	TCGA-OR-A5JT	TCGA-OR-A5JT-01	Adrenocortical Carcinoma
acc_tcga_pan_can_atlas_2018	TCGA-OR-A5JU	TCGA-OR-A5JU-01	Adrenocortical Carcinoma
acc_tcga_pan_can_atlas_2018	TCGA-OR-A5JV	TCGA-OR-A5JV-01	Adrenocortical Carcinoma
acc_tcga_pan_can_atlas_2018	TCGA-OR-A5JW	TCGA-OR-A5JW-01	Adrenocortical Carcinoma
acc_tcga_pan_can_atlas_2018	TCGA-OR-A5JX	TCGA-OR-A5JX-01	Adrenocortical Carcinoma
acc_tcga_pan_can_atlas_2018	TCGA-OR-A5JY	TCGA-OR-A5JY-01	Adrenocortical Carcinoma
acc_tcga_pan_can_atlas_2018	TCGA-OR-A5JZ	TCGA-OR-A5JZ-01	Adrenocortical Carcinoma
acc_tcga_pan_can_atlas_2018	TCGA-OR-A5K0	TCGA-OR-A5K0-01	Adrenocortical Carcinoma
acc_tcga_pan_can_atlas_2018	TCGA-OR-A5K1	TCGA-OR-A5K1-01	Adrenocortical Carcinoma
acc_tcga_pan_can_atlas_2018	TCGA-OR-A5K2	TCGA-OR-A5K2-01	Adrenocortical Carcinoma
acc_tcga_pan_can_atlas_2018	TCGA-OR-A5K3	TCGA-OR-A5K3-01	Adrenocortical Carcinoma
acc_tcga_pan_can_atlas_2018	TCGA-OR-A5K4	TCGA-OR-A5K4-01	Adrenocortical Carcinoma
acc_tcga_pan_can_atlas_2018	TCGA-OR-A5K5	TCGA-OR-A5K5-01	Adrenocortical Carcinoma
acc_tcga_pan_can_atlas_2018	TCGA-OR-A5K6	TCGA-OR-A5K6-01	Adrenocortical Carcinoma
acc_tcga_pan_can_atlas_2018	TCGA-OR-A5K8	TCGA-OR-A5K8-01	Adrenocortical Carcinoma
acc_tcga_pan_can_atlas_2018	TCGA-OR-A5K9	TCGA-OR-A5K9-01	Adrenocortical Carcinoma
acc_tcga_pan_can_atlas_2018	TCGA-OR-A5KB	TCGA-OR-A5KB-01	Adrenocortical Carcinoma
acc_tcga_pan_can_atlas_2018	TCGA-OR-A5KL	TCGA-OR-A5KL-01	Adrenocortical Carcinoma
acc_tcga_pan_can_atlas_2018	TCGA-OR-A5KM	TCGA-OR-A5KM-01	Adrenocortical Carcinoma
acc_tcga_pan_can_atlas_2018	TCGA-OR-A5KN	TCGA-OR-A5KN-01	Adrenocortical Carcinoma
acc_tcga_pan_can_atlas_2018	TCGA-OR-A5KO	TCGA-OR-A5KO-01	Adrenocortical Carcinoma
acc_tcga_pan_can_atlas_2018	TCGA-OR-A5KP	TCGA-OR-A5KP-01	Adrenocortical Carcinoma
acc_tcga_pan_can_atlas_2018	TCGA-OR-A5KQ	TCGA-OR-A5KQ-01	Adrenocortical Carcinoma
acc_tcga_pan_can_atlas_2018	TCGA-OR-A5KS	TCGA-OR-A5KS-01	Adrenocortical Carcinoma
acc_tcga_pan_can_atlas_2018	TCGA-OR-A5KT	TCGA-OR-A5KT-01	Adrenocortical Carcinoma
acc_tcga_pan_can_atlas_2018	TCGA-OR-A5KU	TCGA-OR-A5KU-01	Adrenocortical Carcinoma
acc_tcga_pan_can_atlas_2018	TCGA-OR-A5KV	TCGA-OR-A5KV-01	Adrenocortical Carcinoma
acc_tcga_pan_can_atlas_2018	TCGA-OR-A5KW	TCGA-OR-A5KW-01	Adrenocortical Carcinoma
acc_tcga_pan_can_atlas_2018	TCGA-OR-A5KX	TCGA-OR-A5KX-01	Adrenocortical Carcinoma
acc_tcga_pan_can_atlas_2018	TCGA-OR-A5KY	TCGA-OR-A5KY-01	Adrenocortical Carcinoma
acc_tcga_pan_can_atlas_2018	TCGA-OR-A5KZ	TCGA-OR-A5KZ-01	Adrenocortical Carcinoma
acc_tcga_pan_can_atlas_2018	TCGA-OR-A5L1	TCGA-OR-A5L1-01	Adrenocortical Carcinoma
acc_tcga_pan_can_atlas_2018	TCGA-OR-A5L2	TCGA-OR-A5L2-01	Adrenocortical Carcinoma
acc_tcga_pan_can_atlas_2018	TCGA-OR-A5L3	TCGA-OR-A5L3-01	Adrenocortical Carcinoma
acc_tcga_pan_can_atlas_2018	TCGA-OR-A5L4	TCGA-OR-A5L4-01	Adrenocortical Carcinoma
acc_tcga_pan_can_atlas_2018	TCGA-OR-A5L5	TCGA-OR-A5L5-01	Adrenocortical Carcinoma
acc_tcga_pan_can_atlas_2018	TCGA-OR-A5L6	TCGA-OR-A5L6-01	Adrenocortical Carcinoma
acc_tcga_pan_can_atlas_2018	TCGA-OR-A5L8	TCGA-OR-A5L8-01	Adrenocortical Carcinoma
acc_tcga_pan_can_atlas_2018	TCGA-OR-A5L9	TCGA-OR-A5L9-01	Adrenocortical Carcinoma
acc_tcga_pan_can_atlas_2018	TCGA-OR-A5LA	TCGA-OR-A5LA-01	Adrenocortical Carcinoma
acc_tcga_pan_can_atlas_2018	TCGA-OR-A5LB	TCGA-OR-A5LB-01	Adrenocortical Carcinoma
acc_tcga_pan_can_atlas_2018	TCGA-OR-A5LC	TCGA-OR-A5LC-01	Adrenocortical Carcinoma
acc_tcga_pan_can_atlas_2018	TCGA-OR-A5LD	TCGA-OR-A5LD-01	Adrenocortical Carcinoma
acc_tcga_pan_can_atlas_2018	TCGA-OR-A5LE	TCGA-OR-A5LE-01	Adrenocortical Carcinoma
acc_tcga_pan_can_atlas_2018	TCGA-OR-A5LF	TCGA-OR-A5LF-01	Adrenocortical Carcinoma
acc_tcga_pan_can_atlas_2018	TCGA-OR-A5LG	TCGA-OR-A5LG-01	Adrenocortical Carcinoma
acc_tcga_pan_can_atlas_2018	TCGA-OR-A5LH	TCGA-OR-A5LH-01	Adrenocortical Carcinoma
acc_tcga_pan_can_atlas_2018	TCGA-OR-A5LI	TCGA-OR-A5LI-01	Adrenocortical Carcinoma
acc_tcga_pan_can_atlas_2018	TCGA-OR-A5LJ	TCGA-OR-A5LJ-01	Adrenocortical Carcinoma
acc_tcga_pan_can_atlas_2018	TCGA-OR-A5LK	TCGA-OR-A5LK-01	Adrenocortical Carcinoma
acc_tcga_pan_can_atlas_2018	TCGA-OR-A5LL	TCGA-OR-A5LL-01	Adrenocortical Carcinoma
acc_tcga_pan_can_atlas_2018	TCGA-OR-A5LM	TCGA-OR-A5LM-01	Adrenocortical Carcinoma
acc_tcga_pan_can_atlas_2018	TCGA-OR-A5LN	TCGA-OR-A5LN-01	Adrenocortical Carcinoma
acc_tcga_pan_can_atlas_2018	TCGA-OR-A5LO	TCGA-OR-A5LO-01	Adrenocortical Carcinoma
acc_tcga_pan_can_atlas_2018	TCGA-OR-A5LP	TCGA-OR-A5LP-01	Adrenocortical Carcinoma
acc_tcga_pan_can_atlas_2018	TCGA-OR-A5LR	TCGA-OR-A5LR-01	Adrenocortical Carcinoma
acc_tcga_pan_can_atlas_2018	TCGA-OR-A5LS	TCGA-OR-A5LS-01	Adrenocortical Carcinoma
acc_tcga_pan_can_atlas_2018	TCGA-OR-A5LT	TCGA-OR-A5LT-01	Adrenocortical Carcinoma
acc_tcga_pan_can_atlas_2018	TCGA-OU-A5PI	TCGA-OU-A5PI-01	Adrenocortical Carcinoma
acc_tcga_pan_can_atlas_2018	TCGA-P6-A5OF	TCGA-P6-A5OF-01	Adrenocortical Carcinoma
acc_tcga_pan_can_atlas_2018	TCGA-OR-A5OG	TCGA-OR-A5OG-01	Adrenocortical Carcinoma
acc_tcga_pan_can_atlas_2018	TCGA-P6-A5OH	TCGA-P6-A5OH-01	Adrenocortical Carcinoma
acc_tcga_pan_can_atlas_2018	TCGA-PA-A5YG	TCGA-PA-A5YG-01	Adrenocortical Carcinoma
acc_tcga_pan_can_atlas_2018	TCGA-PK-A5H8	TCGA-PK-A5H8-01	Adrenocortical Carcinoma
acc_tcga_pan_can_atlas_2018	TCGA-PK-A5H9	TCGA-PK-A5H9-01	Adrenocortical Carcinoma
acc_tcga_pan_can_atlas_2018	TCGA-PK-A5HA	TCGA-PK-A5HA-01	Adrenocortical Carcinoma
acc_tcga_pan_can_atlas_2018	TCGA-PK-A5HB	TCGA-PK-A5HB-01	Adrenocortical Carcinoma
acc_tcga_pan_can_atlas_2018	TCGA-PK-A5HC	TCGA-PK-A5HC-01	Adrenocortical Carcinoma
blca_tcga_pan_can_atlas_2018	TCGA-2F-A9KO	TCGA-2F-A9KO-01	Bladder Urothelial Carcinoma
blca_tcga_pan_can_atlas_2018	TCGA-2F-A9KP	TCGA-2F-A9KP-01	Bladder Urothelial Carcinoma
blca_tcga_pan_can_atlas_2018	TCGA-2F-A9KQ	TCGA-2F-A9KQ-01	Bladder Urothelial Carcinoma
blca_tcga_pan_can_atlas_2018	TCGA-2F-A9KR	TCGA-2F-A9KR-01	Bladder Urothelial Carcinoma
blca_tcga_pan_can_atlas_2018	TCGA-2F-A9KT	TCGA-2F-A9KT-01	Bladder Urothelial Carcinoma
blca_tcga_pan_can_atlas_2018	TCGA-2F-A9KW	TCGA-2F-A9KW-01	Bladder Urothelial Carcinoma
blca_tcga_pan_can_atlas_2018	TCGA-4Z-AA7M	TCGA-4Z-AA7M-01	Bladder Urothelial Carcinoma
blca_tcga_pan_can_atlas_2018	TCGA-4Z-AA7N	TCGA-4Z-AA7N-01	Bladder Urothelial Carcinoma
blca_tcga_pan_can_atlas_2018	TCGA-4Z-AA7O	TCGA-4Z-AA7O-01	Bladder Urothelial Carcinoma
blca_tcga_pan_can_atlas_2018	TCGA-4Z-AA7Q	TCGA-4Z-AA7Q-01	Bladder Urothelial Carcinoma
blca_tcga_pan_can_atlas_2018	TCGA-4Z-AA7R	TCGA-4Z-AA7R-01	Bladder Urothelial Carcinoma
blca_tcga_pan_can_atlas_2018	TCGA-4Z-AA7S	TCGA-4Z-AA7S-01	Bladder Urothelial Carcinoma
blca_tcga_pan_can_atlas_2018	TCGA-4Z-AA7W	TCGA-4Z-AA7W-01	Bladder Urothelial Carcinoma
blca_tcga_pan_can_atlas_2018	TCGA-4Z-AA7Y	TCGA-4Z-AA7Y-01	Bladder Urothelial Carcinoma
blca_tcga_pan_can_atlas_2018	TCGA-4Z-AA80	TCGA-4Z-AA80-01	Bladder Urothelial Carcinoma
blca_tcga_pan_can_atlas_2018	TCGA-4Z-AA81	TCGA-4Z-AA81-01	Bladder Urothelial Carcinoma
blca_tcga_pan_can_atlas_2018	TCGA-4Z-AA82	TCGA-4Z-AA82-01	Bladder Urothelial Carcinoma
blca_tcga_pan_can_atlas_2018	TCGA-4Z-AA83	TCGA-4Z-AA83-01	Bladder Urothelial Carcinoma
blca_tcga_pan_can_atlas_2018	TCGA-4Z-AA84	TCGA-4Z-AA84-01	Bladder Urothelial Carcinoma
blca_tcga_pan_can_atlas_2018	TCGA-4Z-AA86	TCGA-4Z-AA86-01	Bladder Urothelial Carcinoma
blca_tcga_pan_can_atlas_2018	TCGA-4Z-AA87	TCGA-4Z-AA87-01	Bladder Urothelial Carcinoma
blca_tcga_pan_can_atlas_2018	TCGA-4Z-AA89	TCGA-4Z-AA89-01	Bladder Urothelial Carcinoma
blca_tcga_pan_can_atlas_2018	TCGA-5N-A9KI	TCGA-5N-A9KI-01	Bladder Urothelial Carcinoma
blca_tcga_pan_can_atlas_2018	TCGA-5N-A9KM	TCGA-5N-A9KM-01	Bladder Urothelial Carcinoma
blca_tcga_pan_can_atlas_2018	TCGA-BL-A0C8	TCGA-BL-A0C8-01	Bladder Urothelial Carcinoma
blca_tcga_pan_can_atlas_2018	TCGA-BL-A13I	TCGA-BL-A13I-01	Bladder Urothelial Carcinoma
blca_tcga_pan_can_atlas_2018	TCGA-BL-A13J	TCGA-BL-A13J-01	Bladder Urothelial Carcinoma
blca_tcga_pan_can_atlas_2018	TCGA-BL-A3JM	TCGA-BL-A3JM-01	Bladder Urothelial Carcinoma
blca_tcga_pan_can_atlas_2018	TCGA-BL-A5ZZ	TCGA-BL-A5ZZ-01	Bladder Urothelial Carcinoma
blca_tcga_pan_can_atlas_2018	TCGA-BT-A0S7	TCGA-BT-A0S7-01	Bladder Urothelial Carcinoma
blca_tcga_pan_can_atlas_2018	TCGA-BT-A0YX	TCGA-BT-A0YX-01	Bladder Urothelial Carcinoma
blca_tcga_pan_can_atlas_2018	TCGA-BT-A20I	TCGA-BT-A20I-01	Bladder Urothelial Carcinoma
blca_tcga_pan_can_atlas_2018	TCGA-BT-A20J	TCGA-BT-A20J-01	Bladder Urothelial Carcinoma
blca_tcga_pan_can_atlas_2018	TCGA-BT-A20K	TCGA-BT-A20K-01	Bladder Urothelial Carcinoma
blca_tcga_pan_can_atlas_2018	TCGA-BT-A20L	TCGA-BT-A20L-01	Bladder Urothelial Carcinoma
blca_tcga_pan_can_atlas_2018	TCGA-BT-A20M	TCGA-BT-A20M-01	Bladder Urothelial Carcinoma
blca_tcga_pan_can_atlas_2018	TCGA-BT-A20N	TCGA-BT-A20N-01	Bladder Urothelial Carcinoma
blca_tcga_pan_can_atlas_2018	TCGA-BT-A20O	TCGA-BT-A20O-01	Bladder Urothelial Carcinoma
blca_tcga_pan_can_atlas_2018	TCGA-BT-A20P	TCGA-BT-A20P-01	Bladder Urothelial Carcinoma
blca_tcga_pan_can_atlas_2018	TCGA-BT-A20Q	TCGA-BT-A20Q-01	Bladder Urothelial Carcinoma
blca_tcga_pan_can_atlas_2018	TCGA-BT-A20R	TCGA-BT-A20R-01	Bladder Urothelial Carcinoma
blca_tcga_pan_can_atlas_2018	TCGA-BT-A20S	TCGA-BT-A20S-01	Bladder Urothelial Carcinoma
blca_tcga_pan_can_atlas_2018	TCGA-BT-A20T	TCGA-BT-A20T-01	Bladder Urothelial Carcinoma
blca_tcga_pan_can_atlas_2018	TCGA-BT-A20U	TCGA-BT-A20U-01	Bladder Urothelial Carcinoma
blca_tcga_pan_can_atlas_2018	TCGA-BT-A20V	TCGA-BT-A20V-01	Bladder Urothelial Carcinoma
blca_tcga_pan_can_atlas_2018	TCGA-BT-A20W	TCGA-BT-A20W-01	Bladder Urothelial Carcinoma
blca_tcga_pan_can_atlas_2018	TCGA-BT-A20X	TCGA-BT-A20X-01	Bladder Urothelial Carcinoma
blca_tcga_pan_can_atlas_2018	TCGA-BT-A2LA	TCGA-BT-A2LA-01	Bladder Urothelial Carcinoma
blca_tcga_pan_can_atlas_2018	TCGA-BT-A2LB	TCGA-BT-A2LB-01	Bladder Urothelial Carcinoma
blca_tcga_pan_can_atlas_2018	TCGA-BT-A2LD	TCGA-BT-A2LD-01	Bladder Urothelial Carcinoma
blca_tcga_pan_can_atlas_2018	TCGA-BT-A3PH	TCGA-BT-A3PH-01	Bladder Urothelial Carcinoma
blca_tcga_pan_can_atlas_2018	TCGA-BT-A3PJ	TCGA-BT-A3PJ-01	Bladder Urothelial Carcinoma
blca_tcga_pan_can_atlas_2018	TCGA-BT-A3PK	TCGA-BT-A3PK-01	Bladder Urothelial Carcinoma
blca_tcga_pan_can_atlas_2018	TCGA-BT-A42B	TCGA-BT-A42B-01	Bladder Urothelial Carcinoma
blca_tcga_pan_can_atlas_2018	TCGA-BT-A42C	TCGA-BT-A42C-01	Bladder Urothelial Carcinoma
blca_tcga_pan_can_atlas_2018	TCGA-BT-A42E	TCGA-BT-A42E-01	Bladder Urothelial Carcinoma
blca_tcga_pan_can_atlas_2018	TCGA-BT-A42F	TCGA-BT-A42F-01	Bladder Urothelial Carcinoma
blca_tcga_pan_can_atlas_2018	TCGA-C4-A0EZ	TCGA-C4-A0EZ-01	Bladder Urothelial Carcinoma
blca_tcga_pan_can_atlas_2018	TCGA-C4-A0F0	TCGA-C4-A0F0-01	Bladder Urothelial Carcinoma
blca_tcga_pan_can_atlas_2018	TCGA-C4-A0F1	TCGA-C4-A0F1-01	Bladder Urothelial Carcinoma
blca_tcga_pan_can_atlas_2018	TCGA-C4-A0F6	TCGA-C4-A0F6-01	Bladder Urothelial Carcinoma
blca_tcga_pan_can_atlas_2018	TCGA-C4-A0F7	TCGA-C4-A0F7-01	Bladder Urothelial Carcinoma
blca_tcga_pan_can_atlas_2018	TCGA-CF-A1HR	TCGA-CF-A1HR-01	Bladder Urothelial Carcinoma
blca_tcga_pan_can_atlas_2018	TCGA-CF-A1HS	TCGA-CF-A1HS-01	Bladder Urothelial Carcinoma
blca_tcga_pan_can_atlas_2018	TCGA-CF-A27C	TCGA-CF-A27C-01	Bladder Urothelial Carcinoma
blca_tcga_pan_can_atlas_2018	TCGA-CF-A3MF	TCGA-CF-A3MF-01	Bladder Urothelial Carcinoma
blca_tcga_pan_can_atlas_2018	TCGA-CF-A3MG	TCGA-CF-A3MG-01	Bladder Urothelial Carcinoma
blca_tcga_pan_can_atlas_2018	TCGA-CF-A3MH	TCGA-CF-A3MH-01	Bladder Urothelial Carcinoma
blca_tcga_pan_can_atlas_2018	TCGA-CF-A3MI	TCGA-CF-A3MI-01	Bladder Urothelial Carcinoma
blca_tcga_pan_can_atlas_2018	TCGA-CF-A47S	TCGA-CF-A47S-01	Bladder Urothelial Carcinoma
blca_tcga_pan_can_atlas_2018	TCGA-CF-A47T	TCGA-CF-A47T-01	Bladder Urothelial Carcinoma
blca_tcga_pan_can_atlas_2018	TCGA-CF-A47V	TCGA-CF-A47V-01	Bladder Urothelial Carcinoma
blca_tcga_pan_can_atlas_2018	TCGA-CF-A47W	TCGA-CF-A47W-01	Bladder Urothelial Carcinoma
blca_tcga_pan_can_atlas_2018	TCGA-CF-A47X	TCGA-CF-A47X-01	Bladder Urothelial Carcinoma
blca_tcga_pan_can_atlas_2018	TCGA-CF-A47Y	TCGA-CF-A47Y-01	Bladder Urothelial Carcinoma
blca_tcga_pan_can_atlas_2018	TCGA-CF-A5U8	TCGA-CF-A5U8-01	Bladder Urothelial Carcinoma
blca_tcga_pan_can_atlas_2018	TCGA-CF-A5UA	TCGA-CF-A5UA-01	Bladder Urothelial Carcinoma
blca_tcga_pan_can_atlas_2018	TCGA-CF-A7I0	TCGA-CF-A7I0-01	Bladder Urothelial Carcinoma
blca_tcga_pan_can_atlas_2018	TCGA-CF-A8HX	TCGA-CF-A8HX-01	Bladder Urothelial Carcinoma
blca_tcga_pan_can_atlas_2018	TCGA-CF-A8HY	TCGA-CF-A8HY-01	Bladder Urothelial Carcinoma
blca_tcga_pan_can_atlas_2018	TCGA-CF-A9FF	TCGA-CF-A9FF-01	Bladder Urothelial Carcinoma
blca_tcga_pan_can_atlas_2018	TCGA-CF-A9FH	TCGA-CF-A9FH-01	Bladder Urothelial Carcinoma
blca_tcga_pan_can_atlas_2018	TCGA-CF-A9FL	TCGA-CF-A9FL-01	Bladder Urothelial Carcinoma
blca_tcga_pan_can_atlas_2018	TCGA-CF-A9FM	TCGA-CF-A9FM-01	Bladder Urothelial Carcinoma
blca_tcga_pan_can_atlas_2018	TCGA-CU-A0YN	TCGA-CU-A0YN-01	Bladder Urothelial Carcinoma
blca_tcga_pan_can_atlas_2018	TCGA-CU-A0YO	TCGA-CU-A0YO-01	Bladder Urothelial Carcinoma
blca_tcga_pan_can_atlas_2018	TCGA-CU-A0YR	TCGA-CU-A0YR-01	Bladder Urothelial Carcinoma
blca_tcga_pan_can_atlas_2018	TCGA-CU-A3KJ	TCGA-CU-A3KJ-01	Bladder Urothelial Carcinoma
blca_tcga_pan_can_atlas_2018	TCGA-CU-A3QU	TCGA-CU-A3QU-01	Bladder Urothelial Carcinoma
blca_tcga_pan_can_atlas_2018	TCGA-CU-A3YL	TCGA-CU-A3YL-01	Bladder Urothelial Carcinoma
blca_tcga_pan_can_atlas_2018	TCGA-CU-A5W6	TCGA-CU-A5W6-01	Bladder Urothelial Carcinoma
blca_tcga_pan_can_atlas_2018	TCGA-CU-A72E	TCGA-CU-A72E-01	Bladder Urothelial Carcinoma
blca_tcga_pan_can_atlas_2018	TCGA-DK-A1A3	TCGA-DK-A1A3-01	Bladder Urothelial Carcinoma
blca_tcga_pan_can_atlas_2018	TCGA-DK-A1A5	TCGA-DK-A1A5-01	Bladder Urothelial Carcinoma
blca_tcga_pan_can_atlas_2018	TCGA-DK-A1A6	TCGA-DK-A1A6-01	Bladder Urothelial Carcinoma
blca_tcga_pan_can_atlas_2018	TCGA-DK-A1A7	TCGA-DK-A1A7-01	Bladder Urothelial Carcinoma
blca_tcga_pan_can_atlas_2018	TCGA-DK-A1AA	TCGA-DK-A1AA-01	Bladder Urothelial Carcinoma
blca_tcga_pan_can_atlas_2018	TCGA-DK-A1AB	TCGA-DK-A1AB-01	Bladder Urothelial Carcinoma
blca_tcga_pan_can_atlas_2018	TCGA-DK-A1AC	TCGA-DK-A1AC-01	Bladder Urothelial Carcinoma
blca_tcga_pan_can_atlas_2018	TCGA-DK-A1AD	TCGA-DK-A1AD-01	Bladder Urothelial Carcinoma
blca_tcga_pan_can_atlas_2018	TCGA-DK-A1AE	TCGA-DK-A1AE-01	Bladder Urothelial Carcinoma
blca_tcga_pan_can_atlas_2018	TCGA-DK-A1AF	TCGA-DK-A1AF-01	Bladder Urothelial Carcinoma
blca_tcga_pan_can_atlas_2018	TCGA-DK-A1AG	TCGA-DK-A1AG-01	Bladder Urothelial Carcinoma
blca_tcga_pan_can_atlas_2018	TCGA-DK-A2HX	TCGA-DK-A2HX-01	Bladder Urothelial Carcinoma
blca_tcga_pan_can_atlas_2018	TCGA-DK-A2I1	TCGA-DK-A2I1-01	Bladder Urothelial Carcinoma
blca_tcga_pan_can_atlas_2018	TCGA-DK-A2I2	TCGA-DK-A2I2-01	Bladder Urothelial Carcinoma
blca_tcga_pan_can_atlas_2018	TCGA-DK-A2I4	TCGA-DK-A2I4-01	Bladder Urothelial Carcinoma
blca_tcga_pan_can_atlas_2018	TCGA-DK-A2I6	TCGA-DK-A2I6-01	Bladder Urothelial Carcinoma
blca_tcga_pan_can_atlas_2018	TCGA-DK-A3IK	TCGA-DK-A3IK-01	Bladder Urothelial Carcinoma
blca_tcga_pan_can_atlas_2018	TCGA-DK-A3IL	TCGA-DK-A3IL-01	Bladder Urothelial Carcinoma
blca_tcga_pan_can_atlas_2018	TCGA-DK-A3IM	TCGA-DK-A3IM-01	Bladder Urothelial Carcinoma
blca_tcga_pan_can_atlas_2018	TCGA-DK-A3IN	TCGA-DK-A3IN-01	Bladder Urothelial Carcinoma
blca_tcga_pan_can_atlas_2018	TCGA-DK-A3IQ	TCGA-DK-A3IQ-01	Bladder Urothelial Carcinoma
blca_tcga_pan_can_atlas_2018	TCGA-DK-A3IS	TCGA-DK-A3IS-01	Bladder Urothelial Carcinoma
blca_tcga_pan_can_atlas_2018	TCGA-DK-A3IT	TCGA-DK-A3IT-01	Bladder Urothelial Carcinoma
blca_tcga_pan_can_atlas_2018	TCGA-DK-A3IU	TCGA-DK-A3IU-01	Bladder Urothelial Carcinoma
blca_tcga_pan_can_atlas_2018	TCGA-DK-A3IV	TCGA-DK-A3IV-01	Bladder Urothelial Carcinoma
blca_tcga_pan_can_atlas_2018	TCGA-DK-A3WW	TCGA-DK-A3WW-01	Bladder Urothelial Carcinoma
blca_tcga_pan_can_atlas_2018	TCGA-DK-A3WX	TCGA-DK-A3WX-01	Bladder Urothelial Carcinoma
blca_tcga_pan_can_atlas_2018	TCGA-DK-A3WY	TCGA-DK-A3WY-01	Bladder Urothelial Carcinoma
blca_tcga_pan_can_atlas_2018	TCGA-DK-A3X1	TCGA-DK-A3X1-01	Bladder Urothelial Carcinoma
blca_tcga_pan_can_atlas_2018	TCGA-DK-A3X2	TCGA-DK-A3X2-01	Bladder Urothelial Carcinoma
blca_tcga_pan_can_atlas_2018	TCGA-DK-A6AV	TCGA-DK-A6AV-01	Bladder Urothelial Carcinoma
blca_tcga_pan_can_atlas_2018	TCGA-DK-A6AW	TCGA-DK-A6AW-01	Bladder Urothelial Carcinoma
blca_tcga_pan_can_atlas_2018	TCGA-DK-A6B0	TCGA-DK-A6B0-01	Bladder Urothelial Carcinoma
blca_tcga_pan_can_atlas_2018	TCGA-DK-A6B1	TCGA-DK-A6B1-01	Bladder Urothelial Carcinoma
blca_tcga_pan_can_atlas_2018	TCGA-DK-A6B2	TCGA-DK-A6B2-01	Bladder Urothelial Carcinoma
blca_tcga_pan_can_atlas_2018	TCGA-DK-A6B5	TCGA-DK-A6B5-01	Bladder Urothelial Carcinoma
blca_tcga_pan_can_atlas_2018	TCGA-DK-A6B6	TCGA-DK-A6B6-01	Bladder Urothelial Carcinoma
blca_tcga_pan_can_atlas_2018	TCGA-DK-AA6L	TCGA-DK-AA6L-01	Bladder Urothelial Carcinoma
blca_tcga_pan_can_atlas_2018	TCGA-DK-AA6M	TCGA-DK-AA6M-01	Bladder Urothelial Carcinoma
blca_tcga_pan_can_atlas_2018	TCGA-DK-AA6P	TCGA-DK-AA6P-01	Bladder Urothelial Carcinoma
blca_tcga_pan_can_atlas_2018	TCGA-DK-AA6Q	TCGA-DK-AA6Q-01	Bladder Urothelial Carcinoma
blca_tcga_pan_can_atlas_2018	TCGA-DK-AA6R	TCGA-DK-AA6R-01	Bladder Urothelial Carcinoma
blca_tcga_pan_can_atlas_2018	TCGA-DK-AA6S	TCGA-DK-AA6S-01	Bladder Urothelial Carcinoma
blca_tcga_pan_can_atlas_2018	TCGA-DK-AA6T	TCGA-DK-AA6T-01	Bladder Urothelial Carcinoma
blca_tcga_pan_can_atlas_2018	TCGA-DK-AA6U	TCGA-DK-AA6U-01	Bladder Urothelial Carcinoma
blca_tcga_pan_can_atlas_2018	TCGA-DK-AA6W	TCGA-DK-AA6W-01	Bladder Urothelial Carcinoma
blca_tcga_pan_can_atlas_2018	TCGA-DK-AA6X	TCGA-DK-AA6X-01	Bladder Urothelial Carcinoma
blca_tcga_pan_can_atlas_2018	TCGA-DK-AA71	TCGA-DK-AA71-01	Bladder Urothelial Carcinoma
blca_tcga_pan_can_atlas_2018	TCGA-DK-AA74	TCGA-DK-AA74-01	Bladder Urothelial Carcinoma
blca_tcga_pan_can_atlas_2018	TCGA-DK-AA75	TCGA-DK-AA75-01	Bladder Urothelial Carcinoma
blca_tcga_pan_can_atlas_2018	TCGA-DK-AA76	TCGA-DK-AA76-01	Bladder Urothelial Carcinoma
blca_tcga_pan_can_atlas_2018	TCGA-DK-AA77	TCGA-DK-AA77-01	Bladder Urothelial Carcinoma
blca_tcga_pan_can_atlas_2018	TCGA-E5-A2PC	TCGA-E5-A2PC-01	Bladder Urothelial Carcinoma
blca_tcga_pan_can_atlas_2018	TCGA-E5-A4TZ	TCGA-E5-A4TZ-01	Bladder Urothelial Carcinoma
blca_tcga_pan_can_atlas_2018	TCGA-E5-A4U1	TCGA-E5-A4U1-01	Bladder Urothelial Carcinoma
blca_tcga_pan_can_atlas_2018	TCGA-E7-A3X6	TCGA-E7-A3X6-01	Bladder Urothelial Carcinoma
blca_tcga_pan_can_atlas_2018	TCGA-E7-A3Y1	TCGA-E7-A3Y1-01	Bladder Urothelial Carcinoma
blca_tcga_pan_can_atlas_2018	TCGA-E7-A4IJ	TCGA-E7-A4IJ-01	Bladder Urothelial Carcinoma
blca_tcga_pan_can_atlas_2018	TCGA-E7-A4XJ	TCGA-E7-A4XJ-01	Bladder Urothelial Carcinoma
blca_tcga_pan_can_atlas_2018	TCGA-E7-A519	TCGA-E7-A519-01	Bladder Urothelial Carcinoma
blca_tcga_pan_can_atlas_2018	TCGA-E7-A541	TCGA-E7-A541-01	Bladder Urothelial Carcinoma
blca_tcga_pan_can_atlas_2018	TCGA-E7-A5KE	TCGA-E7-A5KE-01	Bladder Urothelial Carcinoma
blca_tcga_pan_can_atlas_2018	TCGA-E7-A5KF	TCGA-E7-A5KF-01	Bladder Urothelial Carcinoma
blca_tcga_pan_can_atlas_2018	TCGA-E7-A677	TCGA-E7-A677-01	Bladder Urothelial Carcinoma
blca_tcga_pan_can_atlas_2018	TCGA-E7-A678	TCGA-E7-A678-01	Bladder Urothelial Carcinoma
blca_tcga_pan_can_atlas_2018	TCGA-E7-A6MD	TCGA-E7-A6MD-01	Bladder Urothelial Carcinoma
blca_tcga_pan_can_atlas_2018	TCGA-E7-A6ME	TCGA-E7-A6ME-01	Bladder Urothelial Carcinoma
blca_tcga_pan_can_atlas_2018	TCGA-E7-A6MF	TCGA-E7-A6MF-01	Bladder Urothelial Carcinoma
blca_tcga_pan_can_atlas_2018	TCGA-E7-A7DU	TCGA-E7-A7DU-01	Bladder Urothelial Carcinoma
blca_tcga_pan_can_atlas_2018	TCGA-E7-A7DV	TCGA-E7-A7DV-01	Bladder Urothelial Carcinoma
blca_tcga_pan_can_atlas_2018	TCGA-E7-A7PW	TCGA-E7-A7PW-01	Bladder Urothelial Carcinoma
blca_tcga_pan_can_atlas_2018	TCGA-E7-A7XN	TCGA-E7-A7XN-01	Bladder Urothelial Carcinoma
blca_tcga_pan_can_atlas_2018	TCGA-E7-A85H	TCGA-E7-A85H-01	Bladder Urothelial Carcinoma
blca_tcga_pan_can_atlas_2018	TCGA-E7-A8O7	TCGA-E7-A8O7-01	Bladder Urothelial Carcinoma
blca_tcga_pan_can_atlas_2018	TCGA-E7-A97P	TCGA-E7-A97P-01	Bladder Urothelial Carcinoma
blca_tcga_pan_can_atlas_2018	TCGA-E7-A97Q	TCGA-E7-A97Q-01	Bladder Urothelial Carcinoma
blca_tcga_pan_can_atlas_2018	TCGA-FD-A3B3	TCGA-FD-A3B3-01	Bladder Urothelial Carcinoma
blca_tcga_pan_can_atlas_2018	TCGA-FD-A3B4	TCGA-FD-A3B4-01	Bladder Urothelial Carcinoma
blca_tcga_pan_can_atlas_2018	TCGA-FD-A3B5	TCGA-FD-A3B5-01	Bladder Urothelial Carcinoma
blca_tcga_pan_can_atlas_2018	TCGA-FD-A3B6	TCGA-FD-A3B6-01	Bladder Urothelial Carcinoma
blca_tcga_pan_can_atlas_2018	TCGA-FD-A3B7	TCGA-FD-A3B7-01	Bladder Urothelial Carcinoma
blca_tcga_pan_can_atlas_2018	TCGA-FD-A3B8	TCGA-FD-A3B8-01	Bladder Urothelial Carcinoma
blca_tcga_pan_can_atlas_2018	TCGA-FD-A3N5	TCGA-FD-A3N5-01	Bladder Urothelial Carcinoma
blca_tcga_pan_can_atlas_2018	TCGA-FD-A3N6	TCGA-FD-A3N6-01	Bladder Urothelial Carcinoma
blca_tcga_pan_can_atlas_2018	TCGA-FD-A3NA	TCGA-FD-A3NA-01	Bladder Urothelial Carcinoma
blca_tcga_pan_can_atlas_2018	TCGA-FD-A3SJ	TCGA-FD-A3SJ-01	Bladder Urothelial Carcinoma
blca_tcga_pan_can_atlas_2018	TCGA-FD-A3SL	TCGA-FD-A3SL-01	Bladder Urothelial Carcinoma
blca_tcga_pan_can_atlas_2018	TCGA-FD-A3SM	TCGA-FD-A3SM-01	Bladder Urothelial Carcinoma
blca_tcga_pan_can_atlas_2018	TCGA-FD-A3SN	TCGA-FD-A3SN-01	Bladder Urothelial Carcinoma
blca_tcga_pan_can_atlas_2018	TCGA-FD-A3SO	TCGA-FD-A3SO-01	Bladder Urothelial Carcinoma
blca_tcga_pan_can_atlas_2018	TCGA-FD-A3SP	TCGA-FD-A3SP-01	Bladder Urothelial Carcinoma
blca_tcga_pan_can_atlas_2018	TCGA-FD-A3SQ	TCGA-FD-A3SQ-01	Bladder Urothelial Carcinoma
blca_tcga_pan_can_atlas_2018	TCGA-FD-A3SR	TCGA-FD-A3SR-01	Bladder Urothelial Carcinoma
blca_tcga_pan_can_atlas_2018	TCGA-FD-A3SS	TCGA-FD-A3SS-01	Bladder Urothelial Carcinoma
blca_tcga_pan_can_atlas_2018	TCGA-FD-A43N	TCGA-FD-A43N-01	Bladder Urothelial Carcinoma
blca_tcga_pan_can_atlas_2018	TCGA-FD-A43P	TCGA-FD-A43P-01	Bladder Urothelial Carcinoma
blca_tcga_pan_can_atlas_2018	TCGA-FD-A43S	TCGA-FD-A43S-01	Bladder Urothelial Carcinoma
blca_tcga_pan_can_atlas_2018	TCGA-FD-A43U	TCGA-FD-A43U-01	Bladder Urothelial Carcinoma
blca_tcga_pan_can_atlas_2018	TCGA-FD-A43X	TCGA-FD-A43X-01	Bladder Urothelial Carcinoma
blca_tcga_pan_can_atlas_2018	TCGA-FD-A43Y	TCGA-FD-A43Y-01	Bladder Urothelial Carcinoma
blca_tcga_pan_can_atlas_2018	TCGA-FD-A5BR	TCGA-FD-A5BR-01	Bladder Urothelial Carcinoma
blca_tcga_pan_can_atlas_2018	TCGA-FD-A5BS	TCGA-FD-A5BS-01	Bladder Urothelial Carcinoma
blca_tcga_pan_can_atlas_2018	TCGA-FD-A5BT	TCGA-FD-A5BT-01	Bladder Urothelial Carcinoma
blca_tcga_pan_can_atlas_2018	TCGA-FD-A5BU	TCGA-FD-A5BU-01	Bladder Urothelial Carcinoma
blca_tcga_pan_can_atlas_2018	TCGA-FD-A5BV	TCGA-FD-A5BV-01	Bladder Urothelial Carcinoma
blca_tcga_pan_can_atlas_2018	TCGA-FD-A5BX	TCGA-FD-A5BX-01	Bladder Urothelial Carcinoma
blca_tcga_pan_can_atlas_2018	TCGA-FD-A5BY	TCGA-FD-A5BY-01	Bladder Urothelial Carcinoma
blca_tcga_pan_can_atlas_2018	TCGA-FD-A5BZ	TCGA-FD-A5BZ-01	Bladder Urothelial Carcinoma
blca_tcga_pan_can_atlas_2018	TCGA-FD-A5C0	TCGA-FD-A5C0-01	Bladder Urothelial Carcinoma
blca_tcga_pan_can_atlas_2018	TCGA-FD-A5C1	TCGA-FD-A5C1-01	Bladder Urothelial Carcinoma
blca_tcga_pan_can_atlas_2018	TCGA-FD-A62N	TCGA-FD-A62N-01	Bladder Urothelial Carcinoma
blca_tcga_pan_can_atlas_2018	TCGA-FD-A62O	TCGA-FD-A62O-01	Bladder Urothelial Carcinoma
blca_tcga_pan_can_atlas_2018	TCGA-FD-A62P	TCGA-FD-A62P-01	Bladder Urothelial Carcinoma
blca_tcga_pan_can_atlas_2018	TCGA-FD-A62S	TCGA-FD-A62S-01	Bladder Urothelial Carcinoma
blca_tcga_pan_can_atlas_2018	TCGA-FD-A6TA	TCGA-FD-A6TA-01	Bladder Urothelial Carcinoma
blca_tcga_pan_can_atlas_2018	TCGA-FD-A6TB	TCGA-FD-A6TB-01	Bladder Urothelial Carcinoma
blca_tcga_pan_can_atlas_2018	TCGA-FD-A6TC	TCGA-FD-A6TC-01	Bladder Urothelial Carcinoma
blca_tcga_pan_can_atlas_2018	TCGA-FD-A6TD	TCGA-FD-A6TD-01	Bladder Urothelial Carcinoma
blca_tcga_pan_can_atlas_2018	TCGA-FD-A6TE	TCGA-FD-A6TE-01	Bladder Urothelial Carcinoma
blca_tcga_pan_can_atlas_2018	TCGA-FD-A6TF	TCGA-FD-A6TF-01	Bladder Urothelial Carcinoma
blca_tcga_pan_can_atlas_2018	TCGA-FD-A6TG	TCGA-FD-A6TG-01	Bladder Urothelial Carcinoma
blca_tcga_pan_can_atlas_2018	TCGA-FD-A6TH	TCGA-FD-A6TH-01	Bladder Urothelial Carcinoma
blca_tcga_pan_can_atlas_2018	TCGA-FD-A6TI	TCGA-FD-A6TI-01	Bladder Urothelial Carcinoma
blca_tcga_pan_can_atlas_2018	TCGA-FD-A6TK	TCGA-FD-A6TK-01	Bladder Urothelial Carcinoma
blca_tcga_pan_can_atlas_2018	TCGA-FJ-A3Z7	TCGA-FJ-A3Z7-01	Bladder Urothelial Carcinoma
blca_tcga_pan_can_atlas_2018	TCGA-FJ-A3Z9	TCGA-FJ-A3Z9-01	Bladder Urothelial Carcinoma
blca_tcga_pan_can_atlas_2018	TCGA-FJ-A3ZE	TCGA-FJ-A3ZE-01	Bladder Urothelial Carcinoma
blca_tcga_pan_can_atlas_2018	TCGA-FJ-A3ZF	TCGA-FJ-A3ZF-01	Bladder Urothelial Carcinoma
blca_tcga_pan_can_atlas_2018	TCGA-FJ-A871	TCGA-FJ-A871-01	Bladder Urothelial Carcinoma
blca_tcga_pan_can_atlas_2018	TCGA-FT-A3EE	TCGA-FT-A3EE-01	Bladder Urothelial Carcinoma
blca_tcga_pan_can_atlas_2018	TCGA-FT-A61P	TCGA-FT-A61P-01	Bladder Urothelial Carcinoma
blca_tcga_pan_can_atlas_2018	TCGA-G2-A2EC	TCGA-G2-A2EC-01	Bladder Urothelial Carcinoma
blca_tcga_pan_can_atlas_2018	TCGA-G2-A2EF	TCGA-G2-A2EF-01	Bladder Urothelial Carcinoma
blca_tcga_pan_can_atlas_2018	TCGA-G2-A2EJ	TCGA-G2-A2EJ-01	Bladder Urothelial Carcinoma
blca_tcga_pan_can_atlas_2018	TCGA-G2-A2EK	TCGA-G2-A2EK-01	Bladder Urothelial Carcinoma
blca_tcga_pan_can_atlas_2018	TCGA-G2-A2EL	TCGA-G2-A2EL-01	Bladder Urothelial Carcinoma
blca_tcga_pan_can_atlas_2018	TCGA-G2-A2EO	TCGA-G2-A2EO-01	Bladder Urothelial Carcinoma
blca_tcga_pan_can_atlas_2018	TCGA-G2-A2ES	TCGA-G2-A2ES-01	Bladder Urothelial Carcinoma
blca_tcga_pan_can_atlas_2018	TCGA-G2-A3IB	TCGA-G2-A3IB-01	Bladder Urothelial Carcinoma
blca_tcga_pan_can_atlas_2018	TCGA-G2-A3IE	TCGA-G2-A3IE-01	Bladder Urothelial Carcinoma
blca_tcga_pan_can_atlas_2018	TCGA-G2-A3VY	TCGA-G2-A3VY-01	Bladder Urothelial Carcinoma
blca_tcga_pan_can_atlas_2018	TCGA-G2-AA3B	TCGA-G2-AA3B-01	Bladder Urothelial Carcinoma
blca_tcga_pan_can_atlas_2018	TCGA-G2-AA3C	TCGA-G2-AA3C-01	Bladder Urothelial Carcinoma
blca_tcga_pan_can_atlas_2018	TCGA-G2-AA3D	TCGA-G2-AA3D-01	Bladder Urothelial Carcinoma
blca_tcga_pan_can_atlas_2018	TCGA-G2-AA3F	TCGA-G2-AA3F-01	Bladder Urothelial Carcinoma
blca_tcga_pan_can_atlas_2018	TCGA-GC-A3BM	TCGA-GC-A3BM-01	Bladder Urothelial Carcinoma
blca_tcga_pan_can_atlas_2018	TCGA-GC-A3I6	TCGA-GC-A3I6-01	Bladder Urothelial Carcinoma
blca_tcga_pan_can_atlas_2018	TCGA-GC-A3OO	TCGA-GC-A3OO-01	Bladder Urothelial Carcinoma
blca_tcga_pan_can_atlas_2018	TCGA-GC-A3RB	TCGA-GC-A3RB-01	Bladder Urothelial Carcinoma
blca_tcga_pan_can_atlas_2018	TCGA-GC-A3RC	TCGA-GC-A3RC-01	Bladder Urothelial Carcinoma
blca_tcga_pan_can_atlas_2018	TCGA-GC-A3RD	TCGA-GC-A3RD-01	Bladder Urothelial Carcinoma
blca_tcga_pan_can_atlas_2018	TCGA-GC-A3WC	TCGA-GC-A3WC-01	Bladder Urothelial Carcinoma
blca_tcga_pan_can_atlas_2018	TCGA-GC-A3YS	TCGA-GC-A3YS-01	Bladder Urothelial Carcinoma
blca_tcga_pan_can_atlas_2018	TCGA-GC-A4ZW	TCGA-GC-A4ZW-01	Bladder Urothelial Carcinoma
blca_tcga_pan_can_atlas_2018	TCGA-GC-A6I1	TCGA-GC-A6I1-01	Bladder Urothelial Carcinoma
blca_tcga_pan_can_atlas_2018	TCGA-GC-A6I3	TCGA-GC-A6I3-01	Bladder Urothelial Carcinoma
blca_tcga_pan_can_atlas_2018	TCGA-GD-A2C5	TCGA-GD-A2C5-01	Bladder Urothelial Carcinoma
blca_tcga_pan_can_atlas_2018	TCGA-GD-A3OP	TCGA-GD-A3OP-01	Bladder Urothelial Carcinoma
blca_tcga_pan_can_atlas_2018	TCGA-GD-A3OQ	TCGA-GD-A3OQ-01	Bladder Urothelial Carcinoma
blca_tcga_pan_can_atlas_2018	TCGA-GD-A3OS	TCGA-GD-A3OS-01	Bladder Urothelial Carcinoma
blca_tcga_pan_can_atlas_2018	TCGA-GD-A6C6	TCGA-GD-A6C6-01	Bladder Urothelial Carcinoma
blca_tcga_pan_can_atlas_2018	TCGA-GD-A76B	TCGA-GD-A76B-01	Bladder Urothelial Carcinoma
blca_tcga_pan_can_atlas_2018	TCGA-GU-A42P	TCGA-GU-A42P-01	Bladder Urothelial Carcinoma
blca_tcga_pan_can_atlas_2018	TCGA-GU-A42Q	TCGA-GU-A42Q-01	Bladder Urothelial Carcinoma
blca_tcga_pan_can_atlas_2018	TCGA-GU-A42R	TCGA-GU-A42R-01	Bladder Urothelial Carcinoma
blca_tcga_pan_can_atlas_2018	TCGA-GU-A762	TCGA-GU-A762-01	Bladder Urothelial Carcinoma
blca_tcga_pan_can_atlas_2018	TCGA-GU-A763	TCGA-GU-A763-01	Bladder Urothelial Carcinoma
blca_tcga_pan_can_atlas_2018	TCGA-GU-A764	TCGA-GU-A764-01	Bladder Urothelial Carcinoma
blca_tcga_pan_can_atlas_2018	TCGA-GU-A766	TCGA-GU-A766-01	Bladder Urothelial Carcinoma
blca_tcga_pan_can_atlas_2018	TCGA-GU-A767	TCGA-GU-A767-01	Bladder Urothelial Carcinoma
blca_tcga_pan_can_atlas_2018	TCGA-GU-AATO	TCGA-GU-AATO-01	Bladder Urothelial Carcinoma
blca_tcga_pan_can_atlas_2018	TCGA-GU-AATP	TCGA-GU-AATP-01	Bladder Urothelial Carcinoma
blca_tcga_pan_can_atlas_2018	TCGA-GU-AATQ	TCGA-GU-AATQ-01	Bladder Urothelial Carcinoma
blca_tcga_pan_can_atlas_2018	TCGA-GV-A3JV	TCGA-GV-A3JV-01	Bladder Urothelial Carcinoma
blca_tcga_pan_can_atlas_2018	TCGA-GV-A3JW	TCGA-GV-A3JW-01	Bladder Urothelial Carcinoma
blca_tcga_pan_can_atlas_2018	TCGA-GV-A3JX	TCGA-GV-A3JX-01	Bladder Urothelial Carcinoma
blca_tcga_pan_can_atlas_2018	TCGA-GV-A3JZ	TCGA-GV-A3JZ-01	Bladder Urothelial Carcinoma
blca_tcga_pan_can_atlas_2018	TCGA-GV-A3QF	TCGA-GV-A3QF-01	Bladder Urothelial Carcinoma
blca_tcga_pan_can_atlas_2018	TCGA-GV-A3QG	TCGA-GV-A3QG-01	Bladder Urothelial Carcinoma
blca_tcga_pan_can_atlas_2018	TCGA-GV-A3QH	TCGA-GV-A3QH-01	Bladder Urothelial Carcinoma
blca_tcga_pan_can_atlas_2018	TCGA-GV-A3QI	TCGA-GV-A3QI-01	Bladder Urothelial Carcinoma
blca_tcga_pan_can_atlas_2018	TCGA-GV-A3QK	TCGA-GV-A3QK-01	Bladder Urothelial Carcinoma
blca_tcga_pan_can_atlas_2018	TCGA-GV-A40E	TCGA-GV-A40E-01	Bladder Urothelial Carcinoma
blca_tcga_pan_can_atlas_2018	TCGA-GV-A40G	TCGA-GV-A40G-01	Bladder Urothelial Carcinoma
blca_tcga_pan_can_atlas_2018	TCGA-GV-A6ZA	TCGA-GV-A6ZA-01	Bladder Urothelial Carcinoma
blca_tcga_pan_can_atlas_2018	TCGA-H4-A2HO	TCGA-H4-A2HO-01	Bladder Urothelial Carcinoma
blca_tcga_pan_can_atlas_2018	TCGA-H4-A2HQ	TCGA-H4-A2HQ-01	Bladder Urothelial Carcinoma
blca_tcga_pan_can_atlas_2018	TCGA-HQ-A2OE	TCGA-HQ-A2OE-01	Bladder Urothelial Carcinoma
blca_tcga_pan_can_atlas_2018	TCGA-HQ-A2OF	TCGA-HQ-A2OF-01	Bladder Urothelial Carcinoma
blca_tcga_pan_can_atlas_2018	TCGA-HQ-A5ND	TCGA-HQ-A5ND-01	Bladder Urothelial Carcinoma
blca_tcga_pan_can_atlas_2018	TCGA-HQ-A5NE	TCGA-HQ-A5NE-01	Bladder Urothelial Carcinoma
blca_tcga_pan_can_atlas_2018	TCGA-K4-A3WS	TCGA-K4-A3WS-01	Bladder Urothelial Carcinoma
blca_tcga_pan_can_atlas_2018	TCGA-K4-A3WU	TCGA-K4-A3WU-01	Bladder Urothelial Carcinoma
blca_tcga_pan_can_atlas_2018	TCGA-K4-A3WV	TCGA-K4-A3WV-01	Bladder Urothelial Carcinoma
blca_tcga_pan_can_atlas_2018	TCGA-K4-A4AB	TCGA-K4-A4AB-01	Bladder Urothelial Carcinoma
blca_tcga_pan_can_atlas_2018	TCGA-K4-A4AC	TCGA-K4-A4AC-01	Bladder Urothelial Carcinoma
blca_tcga_pan_can_atlas_2018	TCGA-K4-A54R	TCGA-K4-A54R-01	Bladder Urothelial Carcinoma
blca_tcga_pan_can_atlas_2018	TCGA-K4-A5RH	TCGA-K4-A5RH-01	Bladder Urothelial Carcinoma
blca_tcga_pan_can_atlas_2018	TCGA-K4-A5RI	TCGA-K4-A5RI-01	Bladder Urothelial Carcinoma
blca_tcga_pan_can_atlas_2018	TCGA-K4-A5RJ	TCGA-K4-A5RJ-01	Bladder Urothelial Carcinoma
blca_tcga_pan_can_atlas_2018	TCGA-K4-A6FZ	TCGA-K4-A6FZ-01	Bladder Urothelial Carcinoma
blca_tcga_pan_can_atlas_2018	TCGA-K4-A6MB	TCGA-K4-A6MB-01	Bladder Urothelial Carcinoma
blca_tcga_pan_can_atlas_2018	TCGA-K4-A83P	TCGA-K4-A83P-01	Bladder Urothelial Carcinoma
blca_tcga_pan_can_atlas_2018	TCGA-K4-AAQO	TCGA-K4-AAQO-01	Bladder Urothelial Carcinoma
blca_tcga_pan_can_atlas_2018	TCGA-KQ-A41N	TCGA-KQ-A41N-01	Bladder Urothelial Carcinoma
blca_tcga_pan_can_atlas_2018	TCGA-KQ-A41O	TCGA-KQ-A41O-01	Bladder Urothelial Carcinoma
blca_tcga_pan_can_atlas_2018	TCGA-KQ-A41P	TCGA-KQ-A41P-01	Bladder Urothelial Carcinoma
blca_tcga_pan_can_atlas_2018	TCGA-KQ-A41Q	TCGA-KQ-A41Q-01	Bladder Urothelial Carcinoma
blca_tcga_pan_can_atlas_2018	TCGA-KQ-A41R	TCGA-KQ-A41R-01	Bladder Urothelial Carcinoma
blca_tcga_pan_can_atlas_2018	TCGA-KQ-A41S	TCGA-KQ-A41S-01	Bladder Urothelial Carcinoma
blca_tcga_pan_can_atlas_2018	TCGA-LC-A66R	TCGA-LC-A66R-01	Bladder Urothelial Carcinoma
blca_tcga_pan_can_atlas_2018	TCGA-LT-A5Z6	TCGA-LT-A5Z6-01	Bladder Urothelial Carcinoma
blca_tcga_pan_can_atlas_2018	TCGA-LT-A8JT	TCGA-LT-A8JT-01	Bladder Urothelial Carcinoma
blca_tcga_pan_can_atlas_2018	TCGA-MV-A51V	TCGA-MV-A51V-01	Bladder Urothelial Carcinoma
blca_tcga_pan_can_atlas_2018	TCGA-PQ-A6FI	TCGA-PQ-A6FI-01	Bladder Urothelial Carcinoma
blca_tcga_pan_can_atlas_2018	TCGA-PQ-A6FN	TCGA-PQ-A6FN-01	Bladder Urothelial Carcinoma
blca_tcga_pan_can_atlas_2018	TCGA-R3-A69X	TCGA-R3-A69X-01	Bladder Urothelial Carcinoma
blca_tcga_pan_can_atlas_2018	TCGA-S5-A6DX	TCGA-S5-A6DX-01	Bladder Urothelial Carcinoma
blca_tcga_pan_can_atlas_2018	TCGA-S5-AA26	TCGA-S5-AA26-01	Bladder Urothelial Carcinoma
blca_tcga_pan_can_atlas_2018	TCGA-SY-A9G0	TCGA-SY-A9G0-01	Bladder Urothelial Carcinoma
blca_tcga_pan_can_atlas_2018	TCGA-SY-A9G5	TCGA-SY-A9G5-01	Bladder Urothelial Carcinoma
blca_tcga_pan_can_atlas_2018	TCGA-UY-A78K	TCGA-UY-A78K-01	Bladder Urothelial Carcinoma
blca_tcga_pan_can_atlas_2018	TCGA-UY-A78L	TCGA-UY-A78L-01	Bladder Urothelial Carcinoma
blca_tcga_pan_can_atlas_2018	TCGA-UY-A78M	TCGA-UY-A78M-01	Bladder Urothelial Carcinoma
blca_tcga_pan_can_atlas_2018	TCGA-UY-A78N	TCGA-UY-A78N-01	Bladder Urothelial Carcinoma
blca_tcga_pan_can_atlas_2018	TCGA-UY-A78O	TCGA-UY-A78O-01	Bladder Urothelial Carcinoma
blca_tcga_pan_can_atlas_2018	TCGA-UY-A78P	TCGA-UY-A78P-01	Bladder Urothelial Carcinoma
blca_tcga_pan_can_atlas_2018	TCGA-UY-A8OB	TCGA-UY-A8OB-01	Bladder Urothelial Carcinoma
blca_tcga_pan_can_atlas_2018	TCGA-UY-A8OC	TCGA-UY-A8OC-01	Bladder Urothelial Carcinoma
blca_tcga_pan_can_atlas_2018	TCGA-UY-A8OD	TCGA-UY-A8OD-01	Bladder Urothelial Carcinoma
blca_tcga_pan_can_atlas_2018	TCGA-UY-A9PA	TCGA-UY-A9PA-01	Bladder Urothelial Carcinoma
blca_tcga_pan_can_atlas_2018	TCGA-UY-A9PB	TCGA-UY-A9PB-01	Bladder Urothelial Carcinoma
blca_tcga_pan_can_atlas_2018	TCGA-UY-A9PD	TCGA-UY-A9PD-01	Bladder Urothelial Carcinoma
blca_tcga_pan_can_atlas_2018	TCGA-UY-A9PE	TCGA-UY-A9PE-01	Bladder Urothelial Carcinoma
blca_tcga_pan_can_atlas_2018	TCGA-UY-A9PF	TCGA-UY-A9PF-01	Bladder Urothelial Carcinoma
blca_tcga_pan_can_atlas_2018	TCGA-UY-A9PH	TCGA-UY-A9PH-01	Bladder Urothelial Carcinoma
blca_tcga_pan_can_atlas_2018	TCGA-XF-A8HB	TCGA-XF-A8HB-01	Bladder Urothelial Carcinoma
blca_tcga_pan_can_atlas_2018	TCGA-XF-A8HC	TCGA-XF-A8HC-01	Bladder Urothelial Carcinoma
blca_tcga_pan_can_atlas_2018	TCGA-XF-A8HD	TCGA-XF-A8HD-01	Bladder Urothelial Carcinoma
blca_tcga_pan_can_atlas_2018	TCGA-XF-A8HE	TCGA-XF-A8HE-01	Bladder Urothelial Carcinoma
blca_tcga_pan_can_atlas_2018	TCGA-XF-A8HF	TCGA-XF-A8HF-01	Bladder Urothelial Carcinoma
blca_tcga_pan_can_atlas_2018	TCGA-XF-A8HG	TCGA-XF-A8HG-01	Bladder Urothelial Carcinoma
blca_tcga_pan_can_atlas_2018	TCGA-XF-A8HH	TCGA-XF-A8HH-01	Bladder Urothelial Carcinoma
blca_tcga_pan_can_atlas_2018	TCGA-XF-A8HI	TCGA-XF-A8HI-01	Bladder Urothelial Carcinoma
blca_tcga_pan_can_atlas_2018	TCGA-XF-A9SA	TCGA-XF-A9SA-01	Bladder Urothelial Carcinoma
blca_tcga_pan_can_atlas_2018	TCGA-XF-A9SB	TCGA-XF-A9SB-01	Bladder Urothelial Carcinoma
blca_tcga_pan_can_atlas_2018	TCGA-XF-A9SC	TCGA-XF-A9SC-01	Bladder Urothelial Carcinoma
blca_tcga_pan_can_atlas_2018	TCGA-XF-A9SD	TCGA-XF-A9SD-01	Bladder Urothelial Carcinoma
blca_tcga_pan_can_atlas_2018	TCGA-XF-A9SE	TCGA-XF-A9SE-01	Bladder Urothelial Carcinoma
blca_tcga_pan_can_atlas_2018	TCGA-XF-A9SG	TCGA-XF-A9SG-01	Bladder Urothelial Carcinoma
blca_tcga_pan_can_atlas_2018	TCGA-XF-A9SH	TCGA-XF-A9SH-01	Bladder Urothelial Carcinoma
blca_tcga_pan_can_atlas_2018	TCGA-XF-A9SI	TCGA-XF-A9SI-01	Bladder Urothelial Carcinoma
blca_tcga_pan_can_atlas_2018	TCGA-XF-A9SJ	TCGA-XF-A9SJ-01	Bladder Urothelial Carcinoma
blca_tcga_pan_can_atlas_2018	TCGA-XF-A9SK	TCGA-XF-A9SK-01	Bladder Urothelial Carcinoma
blca_tcga_pan_can_atlas_2018	TCGA-XF-A9SL	TCGA-XF-A9SL-01	Bladder Urothelial Carcinoma
blca_tcga_pan_can_atlas_2018	TCGA-XF-A9SM	TCGA-XF-A9SM-01	Bladder Urothelial Carcinoma
blca_tcga_pan_can_atlas_2018	TCGA-XF-A9SP	TCGA-XF-A9SP-01	Bladder Urothelial Carcinoma
blca_tcga_pan_can_atlas_2018	TCGA-XF-A9ST	TCGA-XF-A9ST-01	Bladder Urothelial Carcinoma
blca_tcga_pan_can_atlas_2018	TCGA-XF-A9SU	TCGA-XF-A9SU-01	Bladder Urothelial Carcinoma
blca_tcga_pan_can_atlas_2018	TCGA-XF-A9SV	TCGA-XF-A9SV-01	Bladder Urothelial Carcinoma
blca_tcga_pan_can_atlas_2018	TCGA-XF-A9SW	TCGA-XF-A9SW-01	Bladder Urothelial Carcinoma
blca_tcga_pan_can_atlas_2018	TCGA-XF-A9SX	TCGA-XF-A9SX-01	Bladder Urothelial Carcinoma
blca_tcga_pan_can_atlas_2018	TCGA-XF-A9SY	TCGA-XF-A9SY-01	Bladder Urothelial Carcinoma
blca_tcga_pan_can_atlas_2018	TCGA-XF-A9SZ	TCGA-XF-A9SZ-01	Bladder Urothelial Carcinoma
blca_tcga_pan_can_atlas_2018	TCGA-XF-A9T0	TCGA-XF-A9T0-01	Bladder Urothelial Carcinoma
blca_tcga_pan_can_atlas_2018	TCGA-XF-A9T2	TCGA-XF-A9T2-01	Bladder Urothelial Carcinoma
blca_tcga_pan_can_atlas_2018	TCGA-XF-A9T3	TCGA-XF-A9T3-01	Bladder Urothelial Carcinoma
blca_tcga_pan_can_atlas_2018	TCGA-XF-A9T4	TCGA-XF-A9T4-01	Bladder Urothelial Carcinoma
blca_tcga_pan_can_atlas_2018	TCGA-XF-A9T5	TCGA-XF-A9T5-01	Bladder Urothelial Carcinoma
blca_tcga_pan_can_atlas_2018	TCGA-XF-A9T6	TCGA-XF-A9T6-01	Bladder Urothelial Carcinoma
blca_tcga_pan_can_atlas_2018	TCGA-XF-A9T8	TCGA-XF-A9T8-01	Bladder Urothelial Carcinoma
blca_tcga_pan_can_atlas_2018	TCGA-XF-AAME	TCGA-XF-AAME-01	Bladder Urothelial Carcinoma
blca_tcga_pan_can_atlas_2018	TCGA-XF-AAMF	TCGA-XF-AAMF-01	Bladder Urothelial Carcinoma
blca_tcga_pan_can_atlas_2018	TCGA-XF-AAMG	TCGA-XF-AAMG-01	Bladder Urothelial Carcinoma
blca_tcga_pan_can_atlas_2018	TCGA-XF-AAMH	TCGA-XF-AAMH-01	Bladder Urothelial Carcinoma
blca_tcga_pan_can_atlas_2018	TCGA-XF-AAMJ	TCGA-XF-AAMJ-01	Bladder Urothelial Carcinoma
blca_tcga_pan_can_atlas_2018	TCGA-XF-AAML	TCGA-XF-AAML-01	Bladder Urothelial Carcinoma
blca_tcga_pan_can_atlas_2018	TCGA-XF-AAMQ	TCGA-XF-AAMQ-01	Bladder Urothelial Carcinoma
blca_tcga_pan_can_atlas_2018	TCGA-XF-AAMR	TCGA-XF-AAMR-01	Bladder Urothelial Carcinoma
blca_tcga_pan_can_atlas_2018	TCGA-XF-AAMT	TCGA-XF-AAMT-01	Bladder Urothelial Carcinoma
blca_tcga_pan_can_atlas_2018	TCGA-XF-AAMW	TCGA-XF-AAMW-01	Bladder Urothelial Carcinoma
blca_tcga_pan_can_atlas_2018	TCGA-XF-AAMX	TCGA-XF-AAMX-01	Bladder Urothelial Carcinoma
blca_tcga_pan_can_atlas_2018	TCGA-XF-AAMY	TCGA-XF-AAMY-01	Bladder Urothelial Carcinoma
blca_tcga_pan_can_atlas_2018	TCGA-XF-AAMZ	TCGA-XF-AAMZ-01	Bladder Urothelial Carcinoma
blca_tcga_pan_can_atlas_2018	TCGA-XF-AAN0	TCGA-XF-AAN0-01	Bladder Urothelial Carcinoma
blca_tcga_pan_can_atlas_2018	TCGA-XF-AAN1	TCGA-XF-AAN1-01	Bladder Urothelial Carcinoma
blca_tcga_pan_can_atlas_2018	TCGA-XF-AAN2	TCGA-XF-AAN2-01	Bladder Urothelial Carcinoma
blca_tcga_pan_can_atlas_2018	TCGA-XF-AAN3	TCGA-XF-AAN3-01	Bladder Urothelial Carcinoma
blca_tcga_pan_can_atlas_2018	TCGA-XF-AAN4	TCGA-XF-AAN4-01	Bladder Urothelial Carcinoma
blca_tcga_pan_can_atlas_2018	TCGA-XF-AAN5	TCGA-XF-AAN5-01	Bladder Urothelial Carcinoma
blca_tcga_pan_can_atlas_2018	TCGA-XF-AAN7	TCGA-XF-AAN7-01	Bladder Urothelial Carcinoma
blca_tcga_pan_can_atlas_2018	TCGA-XF-AAN8	TCGA-XF-AAN8-01	Bladder Urothelial Carcinoma
blca_tcga_pan_can_atlas_2018	TCGA-XF-AAN9	TCGA-XF-AAN9-01	Bladder Urothelial Carcinoma
blca_tcga_pan_can_atlas_2018	TCGA-YC-A89H	TCGA-YC-A89H-01	Bladder Urothelial Carcinoma
blca_tcga_pan_can_atlas_2018	TCGA-YC-A8S6	TCGA-YC-A8S6-01	Bladder Urothelial Carcinoma
blca_tcga_pan_can_atlas_2018	TCGA-YC-A9TC	TCGA-YC-A9TC-01	Bladder Urothelial Carcinoma
blca_tcga_pan_can_atlas_2018	TCGA-YF-AA3L	TCGA-YF-AA3L-01	Bladder Urothelial Carcinoma
blca_tcga_pan_can_atlas_2018	TCGA-YF-AA3M	TCGA-YF-AA3M-01	Bladder Urothelial Carcinoma
blca_tcga_pan_can_atlas_2018	TCGA-ZF-A9R0	TCGA-ZF-A9R0-01	Bladder Urothelial Carcinoma
blca_tcga_pan_can_atlas_2018	TCGA-ZF-A9R1	TCGA-ZF-A9R1-01	Bladder Urothelial Carcinoma
blca_tcga_pan_can_atlas_2018	TCGA-ZF-A9R2	TCGA-ZF-A9R2-01	Bladder Urothelial Carcinoma
blca_tcga_pan_can_atlas_2018	TCGA-ZF-A9R3	TCGA-ZF-A9R3-01	Bladder Urothelial Carcinoma
blca_tcga_pan_can_atlas_2018	TCGA-ZF-A9R4	TCGA-ZF-A9R4-01	Bladder Urothelial Carcinoma
blca_tcga_pan_can_atlas_2018	TCGA-ZF-A9R5	TCGA-ZF-A9R5-01	Bladder Urothelial Carcinoma
blca_tcga_pan_can_atlas_2018	TCGA-ZF-A9R7	TCGA-ZF-A9R7-01	Bladder Urothelial Carcinoma
blca_tcga_pan_can_atlas_2018	TCGA-ZF-A9R9	TCGA-ZF-A9R9-01	Bladder Urothelial Carcinoma
blca_tcga_pan_can_atlas_2018	TCGA-ZF-A9RC	TCGA-ZF-A9RC-01	Bladder Urothelial Carcinoma
blca_tcga_pan_can_atlas_2018	TCGA-ZF-A9RD	TCGA-ZF-A9RD-01	Bladder Urothelial Carcinoma
blca_tcga_pan_can_atlas_2018	TCGA-ZF-A9RE	TCGA-ZF-A9RE-01	Bladder Urothelial Carcinoma
blca_tcga_pan_can_atlas_2018	TCGA-ZF-A9RF	TCGA-ZF-A9RF-01	Bladder Urothelial Carcinoma
blca_tcga_pan_can_atlas_2018	TCGA-ZF-A9RG	TCGA-ZF-A9RG-01	Bladder Urothelial Carcinoma
blca_tcga_pan_can_atlas_2018	TCGA-ZF-A9RL	TCGA-ZF-A9RL-01	Bladder Urothelial Carcinoma
blca_tcga_pan_can_atlas_2018	TCGA-ZF-A9RM	TCGA-ZF-A9RM-01	Bladder Urothelial Carcinoma
blca_tcga_pan_can_atlas_2018	TCGA-ZF-A9RN	TCGA-ZF-A9RN-01	Bladder Urothelial Carcinoma
blca_tcga_pan_can_atlas_2018	TCGA-ZF-AA4N	TCGA-ZF-AA4N-01	Bladder Urothelial Carcinoma
blca_tcga_pan_can_atlas_2018	TCGA-ZF-AA4R	TCGA-ZF-AA4R-01	Bladder Urothelial Carcinoma
blca_tcga_pan_can_atlas_2018	TCGA-ZF-AA4T	TCGA-ZF-AA4T-01	Bladder Urothelial Carcinoma
blca_tcga_pan_can_atlas_2018	TCGA-ZF-AA4U	TCGA-ZF-AA4U-01	Bladder Urothelial Carcinoma
blca_tcga_pan_can_atlas_2018	TCGA-ZF-AA4V	TCGA-ZF-AA4V-01	Bladder Urothelial Carcinoma
blca_tcga_pan_can_atlas_2018	TCGA-ZF-AA4W	TCGA-ZF-AA4W-01	Bladder Urothelial Carcinoma
blca_tcga_pan_can_atlas_2018	TCGA-ZF-AA4X	TCGA-ZF-AA4X-01	Bladder Urothelial Carcinoma
blca_tcga_pan_can_atlas_2018	TCGA-ZF-AA51	TCGA-ZF-AA51-01	Bladder Urothelial Carcinoma
blca_tcga_pan_can_atlas_2018	TCGA-ZF-AA52	TCGA-ZF-AA52-01	Bladder Urothelial Carcinoma
blca_tcga_pan_can_atlas_2018	TCGA-ZF-AA53	TCGA-ZF-AA53-01	Bladder Urothelial Carcinoma
blca_tcga_pan_can_atlas_2018	TCGA-ZF-AA54	TCGA-ZF-AA54-01	Bladder Urothelial Carcinoma
blca_tcga_pan_can_atlas_2018	TCGA-ZF-AA56	TCGA-ZF-AA56-01	Bladder Urothelial Carcinoma
blca_tcga_pan_can_atlas_2018	TCGA-ZF-AA58	TCGA-ZF-AA58-01	Bladder Urothelial Carcinoma
blca_tcga_pan_can_atlas_2018	TCGA-ZF-AA5H	TCGA-ZF-AA5H-01	Bladder Urothelial Carcinoma
blca_tcga_pan_can_atlas_2018	TCGA-ZF-AA5N	TCGA-ZF-AA5N-01	Bladder Urothelial Carcinoma
blca_tcga_pan_can_atlas_2018	TCGA-ZF-AA5P	TCGA-ZF-AA5P-01	Bladder Urothelial Carcinoma
brca_tcga_pan_can_atlas_2018	TCGA-3C-AAAU	TCGA-3C-AAAU-01	Invasive Breast Carcinoma
brca_tcga_pan_can_atlas_2018	TCGA-3C-AALI	TCGA-3C-AALI-01	Invasive Breast Carcinoma
brca_tcga_pan_can_atlas_2018	TCGA-3C-AALJ	TCGA-3C-AALJ-01	Invasive Breast Carcinoma
brca_tcga_pan_can_atlas_2018	TCGA-3C-AALK	TCGA-3C-AALK-01	Invasive Breast Carcinoma
brca_tcga_pan_can_atlas_2018	TCGA-4H-AAAK	TCGA-4H-AAAK-01	Invasive Breast Carcinoma
brca_tcga_pan_can_atlas_2018	TCGA-5L-AAT0	TCGA-5L-AAT0-01	Invasive Breast Carcinoma
brca_tcga_pan_can_atlas_2018	TCGA-5T-A9QA	TCGA-5T-A9QA-01	Invasive Breast Carcinoma
brca_tcga_pan_can_atlas_2018	TCGA-A1-A0SB	TCGA-A1-A0SB-01	Invasive Breast Carcinoma
brca_tcga_pan_can_atlas_2018	TCGA-A1-A0SD	TCGA-A1-A0SD-01	Invasive Breast Carcinoma
brca_tcga_pan_can_atlas_2018	TCGA-A1-A0SE	TCGA-A1-A0SE-01	Invasive Breast Carcinoma
brca_tcga_pan_can_atlas_2018	TCGA-A1-A0SF	TCGA-A1-A0SF-01	Invasive Breast Carcinoma
brca_tcga_pan_can_atlas_2018	TCGA-A1-A0SG	TCGA-A1-A0SG-01	Invasive Breast Carcinoma
brca_tcga_pan_can_atlas_2018	TCGA-A1-A0SH	TCGA-A1-A0SH-01	Invasive Breast Carcinoma
brca_tcga_pan_can_atlas_2018	TCGA-A1-A0SI	TCGA-A1-A0SI-01	Invasive Breast Carcinoma
brca_tcga_pan_can_atlas_2018	TCGA-A1-A0SJ	TCGA-A1-A0SJ-01	Invasive Breast Carcinoma
brca_tcga_pan_can_atlas_2018	TCGA-A1-A0SK	TCGA-A1-A0SK-01	Invasive Breast Carcinoma
brca_tcga_pan_can_atlas_2018	TCGA-A1-A0SM	TCGA-A1-A0SM-01	Invasive Breast Carcinoma
brca_tcga_pan_can_atlas_2018	TCGA-A1-A0SN	TCGA-A1-A0SN-01	Invasive Breast Carcinoma
brca_tcga_pan_can_atlas_2018	TCGA-A1-A0SO	TCGA-A1-A0SO-01	Invasive Breast Carcinoma
brca_tcga_pan_can_atlas_2018	TCGA-A1-A0SP	TCGA-A1-A0SP-01	Invasive Breast Carcinoma
brca_tcga_pan_can_atlas_2018	TCGA-A1-A0SQ	TCGA-A1-A0SQ-01	Invasive Breast Carcinoma
brca_tcga_pan_can_atlas_2018	TCGA-A2-A04N	TCGA-A2-A04N-01	Invasive Breast Carcinoma
brca_tcga_pan_can_atlas_2018	TCGA-A2-A04P	TCGA-A2-A04P-01	Invasive Breast Carcinoma
brca_tcga_pan_can_atlas_2018	TCGA-A2-A04Q	TCGA-A2-A04Q-01	Invasive Breast Carcinoma
brca_tcga_pan_can_atlas_2018	TCGA-A2-A04R	TCGA-A2-A04R-01	Invasive Breast Carcinoma
brca_tcga_pan_can_atlas_2018	TCGA-A2-A04T	TCGA-A2-A04T-01	Invasive Breast Carcinoma
brca_tcga_pan_can_atlas_2018	TCGA-A2-A04U	TCGA-A2-A04U-01	Invasive Breast Carcinoma
brca_tcga_pan_can_atlas_2018	TCGA-A2-A04V	TCGA-A2-A04V-01	Invasive Breast Carcinoma
brca_tcga_pan_can_atlas_2018	TCGA-A2-A04W	TCGA-A2-A04W-01	Invasive Breast Carcinoma
brca_tcga_pan_can_atlas_2018	TCGA-A2-A04X	TCGA-A2-A04X-01	Invasive Breast Carcinoma
brca_tcga_pan_can_atlas_2018	TCGA-A2-A04Y	TCGA-A2-A04Y-01	Invasive Breast Carcinoma
brca_tcga_pan_can_atlas_2018	TCGA-A2-A0CK	TCGA-A2-A0CK-01	Invasive Breast Carcinoma
brca_tcga_pan_can_atlas_2018	TCGA-A2-A0CL	TCGA-A2-A0CL-01	Invasive Breast Carcinoma
brca_tcga_pan_can_atlas_2018	TCGA-A2-A0CM	TCGA-A2-A0CM-01	Invasive Breast Carcinoma
brca_tcga_pan_can_atlas_2018	TCGA-A2-A0CO	TCGA-A2-A0CO-01	Invasive Breast Carcinoma
brca_tcga_pan_can_atlas_2018	TCGA-A2-A0CP	TCGA-A2-A0CP-01	Invasive Breast Carcinoma
brca_tcga_pan_can_atlas_2018	TCGA-A2-A0CQ	TCGA-A2-A0CQ-01	Invasive Breast Carcinoma
brca_tcga_pan_can_atlas_2018	TCGA-A2-A0CR	TCGA-A2-A0CR-01	Invasive Breast Carcinoma
brca_tcga_pan_can_atlas_2018	TCGA-A2-A0CS	TCGA-A2-A0CS-01	Invasive Breast Carcinoma
brca_tcga_pan_can_atlas_2018	TCGA-A2-A0CT	TCGA-A2-A0CT-01	Invasive Breast Carcinoma
brca_tcga_pan_can_atlas_2018	TCGA-A2-A0CU	TCGA-A2-A0CU-01	Invasive Breast Carcinoma
brca_tcga_pan_can_atlas_2018	TCGA-A2-A0CV	TCGA-A2-A0CV-01	Invasive Breast Carcinoma
brca_tcga_pan_can_atlas_2018	TCGA-A2-A0CW	TCGA-A2-A0CW-01	Invasive Breast Carcinoma
brca_tcga_pan_can_atlas_2018	TCGA-A2-A0CX	TCGA-A2-A0CX-01	Invasive Breast Carcinoma
brca_tcga_pan_can_atlas_2018	TCGA-A2-A0CZ	TCGA-A2-A0CZ-01	Invasive Breast Carcinoma
brca_tcga_pan_can_atlas_2018	TCGA-A2-A0D0	TCGA-A2-A0D0-01	Invasive Breast Carcinoma
brca_tcga_pan_can_atlas_2018	TCGA-A2-A0D1	TCGA-A2-A0D1-01	Invasive Breast Carcinoma
brca_tcga_pan_can_atlas_2018	TCGA-A2-A0D2	TCGA-A2-A0D2-01	Invasive Breast Carcinoma
brca_tcga_pan_can_atlas_2018	TCGA-A2-A0D3	TCGA-A2-A0D3-01	Invasive Breast Carcinoma
brca_tcga_pan_can_atlas_2018	TCGA-A2-A0D4	TCGA-A2-A0D4-01	Invasive Breast Carcinoma
brca_tcga_pan_can_atlas_2018	TCGA-A2-A0EM	TCGA-A2-A0EM-01	Invasive Breast Carcinoma
brca_tcga_pan_can_atlas_2018	TCGA-A2-A0EN	TCGA-A2-A0EN-01	Invasive Breast Carcinoma
brca_tcga_pan_can_atlas_2018	TCGA-A2-A0EO	TCGA-A2-A0EO-01	Invasive Breast Carcinoma
brca_tcga_pan_can_atlas_2018	TCGA-A2-A0EP	TCGA-A2-A0EP-01	Invasive Breast Carcinoma
brca_tcga_pan_can_atlas_2018	TCGA-A2-A0EQ	TCGA-A2-A0EQ-01	Invasive Breast Carcinoma
brca_tcga_pan_can_atlas_2018	TCGA-A2-A0ER	TCGA-A2-A0ER-01	Invasive Breast Carcinoma
brca_tcga_pan_can_atlas_2018	TCGA-A2-A0ES	TCGA-A2-A0ES-01	Invasive Breast Carcinoma
brca_tcga_pan_can_atlas_2018	TCGA-A2-A0ET	TCGA-A2-A0ET-01	Invasive Breast Carcinoma
brca_tcga_pan_can_atlas_2018	TCGA-A2-A0EU	TCGA-A2-A0EU-01	Invasive Breast Carcinoma
brca_tcga_pan_can_atlas_2018	TCGA-A2-A0EV	TCGA-A2-A0EV-01	Invasive Breast Carcinoma
brca_tcga_pan_can_atlas_2018	TCGA-A2-A0EW	TCGA-A2-A0EW-01	Invasive Breast Carcinoma
brca_tcga_pan_can_atlas_2018	TCGA-A2-A0EX	TCGA-A2-A0EX-01	Invasive Breast Carcinoma
brca_tcga_pan_can_atlas_2018	TCGA-A2-A0EY	TCGA-A2-A0EY-01	Invasive Breast Carcinoma
brca_tcga_pan_can_atlas_2018	TCGA-A2-A0ST	TCGA-A2-A0ST-01	Invasive Breast Carcinoma
brca_tcga_pan_can_atlas_2018	TCGA-A2-A0SU	TCGA-A2-A0SU-01	Invasive Breast Carcinoma
brca_tcga_pan_can_atlas_2018	TCGA-A2-A0SV	TCGA-A2-A0SV-01	Invasive Breast Carcinoma
brca_tcga_pan_can_atlas_2018	TCGA-A2-A0SW	TCGA-A2-A0SW-01	Invasive Breast Carcinoma
brca_tcga_pan_can_atlas_2018	TCGA-A2-A0SX	TCGA-A2-A0SX-01	Invasive Breast Carcinoma
brca_tcga_pan_can_atlas_2018	TCGA-A2-A0SY	TCGA-A2-A0SY-01	Invasive Breast Carcinoma
brca_tcga_pan_can_atlas_2018	TCGA-A2-A0T0	TCGA-A2-A0T0-01	Invasive Breast Carcinoma
brca_tcga_pan_can_atlas_2018	TCGA-A2-A0T1	TCGA-A2-A0T1-01	Invasive Breast Carcinoma
brca_tcga_pan_can_atlas_2018	TCGA-A2-A0T2	TCGA-A2-A0T2-01	Invasive Breast Carcinoma
brca_tcga_pan_can_atlas_2018	TCGA-A2-A0T3	TCGA-A2-A0T3-01	Invasive Breast Carcinoma
brca_tcga_pan_can_atlas_2018	TCGA-A2-A0T4	TCGA-A2-A0T4-01	Invasive Breast Carcinoma
brca_tcga_pan_can_atlas_2018	TCGA-A2-A0T5	TCGA-A2-A0T5-01	Invasive Breast Carcinoma
brca_tcga_pan_can_atlas_2018	TCGA-A2-A0T6	TCGA-A2-A0T6-01	Invasive Breast Carcinoma
brca_tcga_pan_can_atlas_2018	TCGA-A2-A0T7	TCGA-A2-A0T7-01	Invasive Breast Carcinoma
brca_tcga_pan_can_atlas_2018	TCGA-A2-A0YC	TCGA-A2-A0YC-01	Invasive Breast Carcinoma
brca_tcga_pan_can_atlas_2018	TCGA-A2-A0YD	TCGA-A2-A0YD-01	Invasive Breast Carcinoma
brca_tcga_pan_can_atlas_2018	TCGA-A2-A0YE	TCGA-A2-A0YE-01	Invasive Breast Carcinoma
brca_tcga_pan_can_atlas_2018	TCGA-A2-A0YF	TCGA-A2-A0YF-01	Invasive Breast Carcinoma
brca_tcga_pan_can_atlas_2018	TCGA-A2-A0YG	TCGA-A2-A0YG-01	Invasive Breast Carcinoma
brca_tcga_pan_can_atlas_2018	TCGA-A2-A0YH	TCGA-A2-A0YH-01	Invasive Breast Carcinoma
brca_tcga_pan_can_atlas_2018	TCGA-A2-A0YI	TCGA-A2-A0YI-01	Invasive Breast Carcinoma
brca_tcga_pan_can_atlas_2018	TCGA-A2-A0YJ	TCGA-A2-A0YJ-01	Invasive Breast Carcinoma
brca_tcga_pan_can_atlas_2018	TCGA-A2-A0YK	TCGA-A2-A0YK-01	Invasive Breast Carcinoma
brca_tcga_pan_can_atlas_2018	TCGA-A2-A0YL	TCGA-A2-A0YL-01	Invasive Breast Carcinoma
brca_tcga_pan_can_atlas_2018	TCGA-A2-A0YM	TCGA-A2-A0YM-01	Invasive Breast Carcinoma
brca_tcga_pan_can_atlas_2018	TCGA-A2-A0YT	TCGA-A2-A0YT-01	Invasive Breast Carcinoma
brca_tcga_pan_can_atlas_2018	TCGA-A2-A1FV	TCGA-A2-A1FV-01	Invasive Breast Carcinoma
brca_tcga_pan_can_atlas_2018	TCGA-A2-A1FW	TCGA-A2-A1FW-01	Invasive Breast Carcinoma
brca_tcga_pan_can_atlas_2018	TCGA-A2-A1FX	TCGA-A2-A1FX-01	Invasive Breast Carcinoma
brca_tcga_pan_can_atlas_2018	TCGA-A2-A1FZ	TCGA-A2-A1FZ-01	Invasive Breast Carcinoma
brca_tcga_pan_can_atlas_2018	TCGA-A2-A1G0	TCGA-A2-A1G0-01	Invasive Breast Carcinoma
brca_tcga_pan_can_atlas_2018	TCGA-A2-A1G1	TCGA-A2-A1G1-01	Invasive Breast Carcinoma
brca_tcga_pan_can_atlas_2018	TCGA-A2-A1G4	TCGA-A2-A1G4-01	Invasive Breast Carcinoma
brca_tcga_pan_can_atlas_2018	TCGA-A2-A1G6	TCGA-A2-A1G6-01	Invasive Breast Carcinoma
brca_tcga_pan_can_atlas_2018	TCGA-A2-A259	TCGA-A2-A259-01	Invasive Breast Carcinoma
brca_tcga_pan_can_atlas_2018	TCGA-A2-A25A	TCGA-A2-A25A-01	Invasive Breast Carcinoma
brca_tcga_pan_can_atlas_2018	TCGA-A2-A25B	TCGA-A2-A25B-01	Invasive Breast Carcinoma
brca_tcga_pan_can_atlas_2018	TCGA-A2-A25C	TCGA-A2-A25C-01	Invasive Breast Carcinoma
brca_tcga_pan_can_atlas_2018	TCGA-A2-A25D	TCGA-A2-A25D-01	Invasive Breast Carcinoma
brca_tcga_pan_can_atlas_2018	TCGA-A2-A25E	TCGA-A2-A25E-01	Invasive Breast Carcinoma
brca_tcga_pan_can_atlas_2018	TCGA-A2-A25F	TCGA-A2-A25F-01	Invasive Breast Carcinoma
brca_tcga_pan_can_atlas_2018	TCGA-A2-A3KC	TCGA-A2-A3KC-01	Invasive Breast Carcinoma
brca_tcga_pan_can_atlas_2018	TCGA-A2-A3KD	TCGA-A2-A3KD-01	Invasive Breast Carcinoma
brca_tcga_pan_can_atlas_2018	TCGA-A2-A3XS	TCGA-A2-A3XS-01	Invasive Breast Carcinoma
brca_tcga_pan_can_atlas_2018	TCGA-A2-A3XT	TCGA-A2-A3XT-01	Invasive Breast Carcinoma
brca_tcga_pan_can_atlas_2018	TCGA-A2-A3XU	TCGA-A2-A3XU-01	Invasive Breast Carcinoma
brca_tcga_pan_can_atlas_2018	TCGA-A2-A3XV	TCGA-A2-A3XV-01	Invasive Breast Carcinoma
brca_tcga_pan_can_atlas_2018	TCGA-A2-A3XW	TCGA-A2-A3XW-01	Invasive Breast Carcinoma
brca_tcga_pan_can_atlas_2018	TCGA-A2-A3XX	TCGA-A2-A3XX-01	Invasive Breast Carcinoma
brca_tcga_pan_can_atlas_2018	TCGA-A2-A3XY	TCGA-A2-A3XY-01	Invasive Breast Carcinoma
brca_tcga_pan_can_atlas_2018	TCGA-A2-A3XZ	TCGA-A2-A3XZ-01	Invasive Breast Carcinoma
brca_tcga_pan_can_atlas_2018	TCGA-A2-A3Y0	TCGA-A2-A3Y0-01	Invasive Breast Carcinoma
brca_tcga_pan_can_atlas_2018	TCGA-A2-A4RW	TCGA-A2-A4RW-01	Invasive Breast Carcinoma
brca_tcga_pan_can_atlas_2018	TCGA-A2-A4RX	TCGA-A2-A4RX-01	Invasive Breast Carcinoma
brca_tcga_pan_can_atlas_2018	TCGA-A2-A4RY	TCGA-A2-A4RY-01	Invasive Breast Carcinoma
brca_tcga_pan_can_atlas_2018	TCGA-A2-A4S0	TCGA-A2-A4S0-01	Invasive Breast Carcinoma
brca_tcga_pan_can_atlas_2018	TCGA-A2-A4S1	TCGA-A2-A4S1-01	Invasive Breast Carcinoma
brca_tcga_pan_can_atlas_2018	TCGA-A2-A4S2	TCGA-A2-A4S2-01	Invasive Breast Carcinoma
brca_tcga_pan_can_atlas_2018	TCGA-A2-A4S3	TCGA-A2-A4S3-01	Invasive Breast Carcinoma
brca_tcga_pan_can_atlas_2018	TCGA-A7-A0CD	TCGA-A7-A0CD-01	Invasive Breast Carcinoma
brca_tcga_pan_can_atlas_2018	TCGA-A7-A0CE	TCGA-A7-A0CE-01	Invasive Breast Carcinoma
brca_tcga_pan_can_atlas_2018	TCGA-A7-A0CG	TCGA-A7-A0CG-01	Invasive Breast Carcinoma
brca_tcga_pan_can_atlas_2018	TCGA-A7-A0CH	TCGA-A7-A0CH-01	Invasive Breast Carcinoma
brca_tcga_pan_can_atlas_2018	TCGA-A7-A0CJ	TCGA-A7-A0CJ-01	Invasive Breast Carcinoma
brca_tcga_pan_can_atlas_2018	TCGA-A7-A0D9	TCGA-A7-A0D9-01	Invasive Breast Carcinoma
brca_tcga_pan_can_atlas_2018	TCGA-A7-A0DA	TCGA-A7-A0DA-01	Invasive Breast Carcinoma
brca_tcga_pan_can_atlas_2018	TCGA-A7-A0DB	TCGA-A7-A0DB-01	Invasive Breast Carcinoma
brca_tcga_pan_can_atlas_2018	TCGA-A7-A0DC	TCGA-A7-A0DC-01	Invasive Breast Carcinoma
brca_tcga_pan_can_atlas_2018	TCGA-A7-A13D	TCGA-A7-A13D-01	Invasive Breast Carcinoma
brca_tcga_pan_can_atlas_2018	TCGA-A7-A13E	TCGA-A7-A13E-01	Invasive Breast Carcinoma
brca_tcga_pan_can_atlas_2018	TCGA-A7-A13F	TCGA-A7-A13F-01	Invasive Breast Carcinoma
brca_tcga_pan_can_atlas_2018	TCGA-A7-A13G	TCGA-A7-A13G-01	Invasive Breast Carcinoma
brca_tcga_pan_can_atlas_2018	TCGA-A7-A13H	TCGA-A7-A13H-01	Invasive Breast Carcinoma
brca_tcga_pan_can_atlas_2018	TCGA-A7-A26E	TCGA-A7-A26E-01	Invasive Breast Carcinoma
brca_tcga_pan_can_atlas_2018	TCGA-A7-A26F	TCGA-A7-A26F-01	Invasive Breast Carcinoma
brca_tcga_pan_can_atlas_2018	TCGA-A7-A26G	TCGA-A7-A26G-01	Invasive Breast Carcinoma
brca_tcga_pan_can_atlas_2018	TCGA-A7-A26H	TCGA-A7-A26H-01	Invasive Breast Carcinoma
brca_tcga_pan_can_atlas_2018	TCGA-A7-A26I	TCGA-A7-A26I-01	Invasive Breast Carcinoma
brca_tcga_pan_can_atlas_2018	TCGA-A7-A26J	TCGA-A7-A26J-01	Invasive Breast Carcinoma
brca_tcga_pan_can_atlas_2018	TCGA-A7-A2KD	TCGA-A7-A2KD-01	Invasive Breast Carcinoma
brca_tcga_pan_can_atlas_2018	TCGA-A7-A3IY	TCGA-A7-A3IY-01	Invasive Breast Carcinoma
brca_tcga_pan_can_atlas_2018	TCGA-A7-A3IZ	TCGA-A7-A3IZ-01	Invasive Breast Carcinoma
brca_tcga_pan_can_atlas_2018	TCGA-A7-A3J0	TCGA-A7-A3J0-01	Invasive Breast Carcinoma
brca_tcga_pan_can_atlas_2018	TCGA-A7-A3J1	TCGA-A7-A3J1-01	Invasive Breast Carcinoma
brca_tcga_pan_can_atlas_2018	TCGA-A7-A3RF	TCGA-A7-A3RF-01	Invasive Breast Carcinoma
brca_tcga_pan_can_atlas_2018	TCGA-A7-A425	TCGA-A7-A425-01	Invasive Breast Carcinoma
brca_tcga_pan_can_atlas_2018	TCGA-A7-A426	TCGA-A7-A426-01	Invasive Breast Carcinoma
brca_tcga_pan_can_atlas_2018	TCGA-A7-A4SA	TCGA-A7-A4SA-01	Invasive Breast Carcinoma
brca_tcga_pan_can_atlas_2018	TCGA-A7-A4SB	TCGA-A7-A4SB-01	Invasive Breast Carcinoma
brca_tcga_pan_can_atlas_2018	TCGA-A7-A4SC	TCGA-A7-A4SC-01	Invasive Breast Carcinoma
brca_tcga_pan_can_atlas_2018	TCGA-A7-A4SD	TCGA-A7-A4SD-01	Invasive Breast Carcinoma
brca_tcga_pan_can_atlas_2018	TCGA-A7-A4SE	TCGA-A7-A4SE-01	Invasive Breast Carcinoma
brca_tcga_pan_can_atlas_2018	TCGA-A7-A4SF	TCGA-A7-A4SF-01	Invasive Breast Carcinoma
brca_tcga_pan_can_atlas_2018	TCGA-A7-A56D	TCGA-A7-A56D-01	Invasive Breast Carcinoma
brca_tcga_pan_can_atlas_2018	TCGA-A7-A5ZV	TCGA-A7-A5ZV-01	Invasive Breast Carcinoma
brca_tcga_pan_can_atlas_2018	TCGA-A7-A5ZW	TCGA-A7-A5ZW-01	Invasive Breast Carcinoma
brca_tcga_pan_can_atlas_2018	TCGA-A7-A5ZX	TCGA-A7-A5ZX-01	Invasive Breast Carcinoma
brca_tcga_pan_can_atlas_2018	TCGA-A7-A6VV	TCGA-A7-A6VV-01	Invasive Breast Carcinoma
brca_tcga_pan_can_atlas_2018	TCGA-A7-A6VW	TCGA-A7-A6VW-01	Invasive Breast Carcinoma
brca_tcga_pan_can_atlas_2018	TCGA-A7-A6VX	TCGA-A7-A6VX-01	Invasive Breast Carcinoma
brca_tcga_pan_can_atlas_2018	TCGA-A7-A6VY	TCGA-A7-A6VY-01	Invasive Breast Carcinoma
brca_tcga_pan_can_atlas_2018	TCGA-A8-A06N	TCGA-A8-A06N-01	Invasive Breast Carcinoma
brca_tcga_pan_can_atlas_2018	TCGA-A8-A06O	TCGA-A8-A06O-01	Invasive Breast Carcinoma
brca_tcga_pan_can_atlas_2018	TCGA-A8-A06P	TCGA-A8-A06P-01	Invasive Breast Carcinoma
brca_tcga_pan_can_atlas_2018	TCGA-A8-A06Q	TCGA-A8-A06Q-01	Invasive Breast Carcinoma
brca_tcga_pan_can_atlas_2018	TCGA-A8-A06R	TCGA-A8-A06R-01	Invasive Breast Carcinoma
brca_tcga_pan_can_atlas_2018	TCGA-A8-A06T	TCGA-A8-A06T-01	Invasive Breast Carcinoma
brca_tcga_pan_can_atlas_2018	TCGA-A8-A06U	TCGA-A8-A06U-01	Invasive Breast Carcinoma
brca_tcga_pan_can_atlas_2018	TCGA-A8-A06X	TCGA-A8-A06X-01	Invasive Breast Carcinoma
brca_tcga_pan_can_atlas_2018	TCGA-A8-A06Y	TCGA-A8-A06Y-01	Invasive Breast Carcinoma
brca_tcga_pan_can_atlas_2018	TCGA-A8-A06Z	TCGA-A8-A06Z-01	Invasive Breast Carcinoma
brca_tcga_pan_can_atlas_2018	TCGA-A8-A075	TCGA-A8-A075-01	Invasive Breast Carcinoma
brca_tcga_pan_can_atlas_2018	TCGA-A8-A076	TCGA-A8-A076-01	Invasive Breast Carcinoma
brca_tcga_pan_can_atlas_2018	TCGA-A8-A079	TCGA-A8-A079-01	Invasive Breast Carcinoma
brca_tcga_pan_can_atlas_2018	TCGA-A8-A07B	TCGA-A8-A07B-01	Invasive Breast Carcinoma
brca_tcga_pan_can_atlas_2018	TCGA-A8-A07C	TCGA-A8-A07C-01	Invasive Breast Carcinoma
brca_tcga_pan_can_atlas_2018	TCGA-A8-A07E	TCGA-A8-A07E-01	Invasive Breast Carcinoma
brca_tcga_pan_can_atlas_2018	TCGA-A8-A07F	TCGA-A8-A07F-01	Invasive Breast Carcinoma
brca_tcga_pan_can_atlas_2018	TCGA-A8-A07G	TCGA-A8-A07G-01	Invasive Breast Carcinoma
brca_tcga_pan_can_atlas_2018	TCGA-A8-A07I	TCGA-A8-A07I-01	Invasive Breast Carcinoma
brca_tcga_pan_can_atlas_2018	TCGA-A8-A07J	TCGA-A8-A07J-01	Invasive Breast Carcinoma
brca_tcga_pan_can_atlas_2018	TCGA-A8-A07L	TCGA-A8-A07L-01	Invasive Breast Carcinoma
brca_tcga_pan_can_atlas_2018	TCGA-A8-A07O	TCGA-A8-A07O-01	Invasive Breast Carcinoma
brca_tcga_pan_can_atlas_2018	TCGA-A8-A07P	TCGA-A8-A07P-01	Invasive Breast Carcinoma
brca_tcga_pan_can_atlas_2018	TCGA-A8-A07R	TCGA-A8-A07R-01	Invasive Breast Carcinoma
brca_tcga_pan_can_atlas_2018	TCGA-A8-A07S	TCGA-A8-A07S-01	Invasive Breast Carcinoma
brca_tcga_pan_can_atlas_2018	TCGA-A8-A07U	TCGA-A8-A07U-01	Invasive Breast Carcinoma
brca_tcga_pan_can_atlas_2018	TCGA-A8-A07W	TCGA-A8-A07W-01	Invasive Breast Carcinoma
brca_tcga_pan_can_atlas_2018	TCGA-A8-A07Z	TCGA-A8-A07Z-01	Invasive Breast Carcinoma
brca_tcga_pan_can_atlas_2018	TCGA-A8-A081	TCGA-A8-A081-01	Invasive Breast Carcinoma
brca_tcga_pan_can_atlas_2018	TCGA-A8-A082	TCGA-A8-A082-01	Invasive Breast Carcinoma
brca_tcga_pan_can_atlas_2018	TCGA-A8-A083	TCGA-A8-A083-01	Invasive Breast Carcinoma
brca_tcga_pan_can_atlas_2018	TCGA-A8-A085	TCGA-A8-A085-01	Invasive Breast Carcinoma
brca_tcga_pan_can_atlas_2018	TCGA-A8-A086	TCGA-A8-A086-01	Invasive Breast Carcinoma
brca_tcga_pan_can_atlas_2018	TCGA-A8-A08A	TCGA-A8-A08A-01	Invasive Breast Carcinoma
brca_tcga_pan_can_atlas_2018	TCGA-A8-A08B	TCGA-A8-A08B-01	Invasive Breast Carcinoma
brca_tcga_pan_can_atlas_2018	TCGA-A8-A08C	TCGA-A8-A08C-01	Invasive Breast Carcinoma
brca_tcga_pan_can_atlas_2018	TCGA-A8-A08G	TCGA-A8-A08G-01	Invasive Breast Carcinoma
brca_tcga_pan_can_atlas_2018	TCGA-A8-A08H	TCGA-A8-A08H-01	Invasive Breast Carcinoma
brca_tcga_pan_can_atlas_2018	TCGA-A8-A08I	TCGA-A8-A08I-01	Invasive Breast Carcinoma
brca_tcga_pan_can_atlas_2018	TCGA-A8-A08J	TCGA-A8-A08J-01	Invasive Breast Carcinoma
brca_tcga_pan_can_atlas_2018	TCGA-A8-A08L	TCGA-A8-A08L-01	Invasive Breast Carcinoma
brca_tcga_pan_can_atlas_2018	TCGA-A8-A08O	TCGA-A8-A08O-01	Invasive Breast Carcinoma
brca_tcga_pan_can_atlas_2018	TCGA-A8-A08P	TCGA-A8-A08P-01	Invasive Breast Carcinoma
brca_tcga_pan_can_atlas_2018	TCGA-A8-A08R	TCGA-A8-A08R-01	Invasive Breast Carcinoma
brca_tcga_pan_can_atlas_2018	TCGA-A8-A08T	TCGA-A8-A08T-01	Invasive Breast Carcinoma
brca_tcga_pan_can_atlas_2018	TCGA-A8-A08X	TCGA-A8-A08X-01	Invasive Breast Carcinoma
brca_tcga_pan_can_atlas_2018	TCGA-A8-A08Z	TCGA-A8-A08Z-01	Invasive Breast Carcinoma
brca_tcga_pan_can_atlas_2018	TCGA-A8-A090	TCGA-A8-A090-01	Invasive Breast Carcinoma
brca_tcga_pan_can_atlas_2018	TCGA-A8-A091	TCGA-A8-A091-01	Invasive Breast Carcinoma
brca_tcga_pan_can_atlas_2018	TCGA-A8-A092	TCGA-A8-A092-01	Invasive Breast Carcinoma
brca_tcga_pan_can_atlas_2018	TCGA-A8-A093	TCGA-A8-A093-01	Invasive Breast Carcinoma
brca_tcga_pan_can_atlas_2018	TCGA-A8-A094	TCGA-A8-A094-01	Invasive Breast Carcinoma
brca_tcga_pan_can_atlas_2018	TCGA-A8-A095	TCGA-A8-A095-01	Invasive Breast Carcinoma
brca_tcga_pan_can_atlas_2018	TCGA-A8-A096	TCGA-A8-A096-01	Invasive Breast Carcinoma
brca_tcga_pan_can_atlas_2018	TCGA-A8-A097	TCGA-A8-A097-01	Invasive Breast Carcinoma
brca_tcga_pan_can_atlas_2018	TCGA-A8-A099	TCGA-A8-A099-01	Invasive Breast Carcinoma
brca_tcga_pan_can_atlas_2018	TCGA-A8-A09A	TCGA-A8-A09A-01	Invasive Breast Carcinoma
brca_tcga_pan_can_atlas_2018	TCGA-A8-A09B	TCGA-A8-A09B-01	Invasive Breast Carcinoma
brca_tcga_pan_can_atlas_2018	TCGA-A8-A09C	TCGA-A8-A09C-01	Invasive Breast Carcinoma
brca_tcga_pan_can_atlas_2018	TCGA-A8-A09D	TCGA-A8-A09D-01	Invasive Breast Carcinoma
brca_tcga_pan_can_atlas_2018	TCGA-A8-A09G	TCGA-A8-A09G-01	Invasive Breast Carcinoma
brca_tcga_pan_can_atlas_2018	TCGA-A8-A09I	TCGA-A8-A09I-01	Invasive Breast Carcinoma
brca_tcga_pan_can_atlas_2018	TCGA-A8-A09M	TCGA-A8-A09M-01	Invasive Breast Carcinoma
brca_tcga_pan_can_atlas_2018	TCGA-A8-A09N	TCGA-A8-A09N-01	Invasive Breast Carcinoma
brca_tcga_pan_can_atlas_2018	TCGA-A8-A09Q	TCGA-A8-A09Q-01	Invasive Breast Carcinoma
brca_tcga_pan_can_atlas_2018	TCGA-A8-A09R	TCGA-A8-A09R-01	Invasive Breast Carcinoma
brca_tcga_pan_can_atlas_2018	TCGA-A8-A09T	TCGA-A8-A09T-01	Invasive Breast Carcinoma
brca_tcga_pan_can_atlas_2018	TCGA-A8-A09V	TCGA-A8-A09V-01	Invasive Breast Carcinoma
brca_tcga_pan_can_atlas_2018	TCGA-A8-A09W	TCGA-A8-A09W-01	Invasive Breast Carcinoma
brca_tcga_pan_can_atlas_2018	TCGA-A8-A09X	TCGA-A8-A09X-01	Invasive Breast Carcinoma
brca_tcga_pan_can_atlas_2018	TCGA-A8-A09Z	TCGA-A8-A09Z-01	Invasive Breast Carcinoma
brca_tcga_pan_can_atlas_2018	TCGA-A8-A0A1	TCGA-A8-A0A1-01	Invasive Breast Carcinoma
brca_tcga_pan_can_atlas_2018	TCGA-A8-A0A2	TCGA-A8-A0A2-01	Invasive Breast Carcinoma
brca_tcga_pan_can_atlas_2018	TCGA-A8-A0A4	TCGA-A8-A0A4-01	Invasive Breast Carcinoma
brca_tcga_pan_can_atlas_2018	TCGA-A8-A0A6	TCGA-A8-A0A6-01	Invasive Breast Carcinoma
brca_tcga_pan_can_atlas_2018	TCGA-A8-A0A7	TCGA-A8-A0A7-01	Invasive Breast Carcinoma
brca_tcga_pan_can_atlas_2018	TCGA-A8-A0A9	TCGA-A8-A0A9-01	Invasive Breast Carcinoma
brca_tcga_pan_can_atlas_2018	TCGA-A8-A0AB	TCGA-A8-A0AB-01	Invasive Breast Carcinoma
brca_tcga_pan_can_atlas_2018	TCGA-A8-A0AD	TCGA-A8-A0AD-01	Invasive Breast Carcinoma
brca_tcga_pan_can_atlas_2018	TCGA-AC-A23C	TCGA-AC-A23C-01	Invasive Breast Carcinoma
brca_tcga_pan_can_atlas_2018	TCGA-AC-A23E	TCGA-AC-A23E-01	Invasive Breast Carcinoma
brca_tcga_pan_can_atlas_2018	TCGA-AC-A23G	TCGA-AC-A23G-01	Invasive Breast Carcinoma
brca_tcga_pan_can_atlas_2018	TCGA-AC-A23H	TCGA-AC-A23H-01	Invasive Breast Carcinoma
brca_tcga_pan_can_atlas_2018	TCGA-AC-A2B8	TCGA-AC-A2B8-01	Invasive Breast Carcinoma
brca_tcga_pan_can_atlas_2018	TCGA-AC-A2BK	TCGA-AC-A2BK-01	Invasive Breast Carcinoma
brca_tcga_pan_can_atlas_2018	TCGA-AC-A2BM	TCGA-AC-A2BM-01	Invasive Breast Carcinoma
brca_tcga_pan_can_atlas_2018	TCGA-AC-A2FB	TCGA-AC-A2FB-01	Invasive Breast Carcinoma
brca_tcga_pan_can_atlas_2018	TCGA-AC-A2FE	TCGA-AC-A2FE-01	Invasive Breast Carcinoma
brca_tcga_pan_can_atlas_2018	TCGA-AC-A2FF	TCGA-AC-A2FF-01	Invasive Breast Carcinoma
brca_tcga_pan_can_atlas_2018	TCGA-AC-A2FG	TCGA-AC-A2FG-01	Invasive Breast Carcinoma
brca_tcga_pan_can_atlas_2018	TCGA-AC-A2FK	TCGA-AC-A2FK-01	Invasive Breast Carcinoma
brca_tcga_pan_can_atlas_2018	TCGA-AC-A2FM	TCGA-AC-A2FM-01	Invasive Breast Carcinoma
brca_tcga_pan_can_atlas_2018	TCGA-AC-A2FO	TCGA-AC-A2FO-01	Invasive Breast Carcinoma
brca_tcga_pan_can_atlas_2018	TCGA-AC-A2QH	TCGA-AC-A2QH-01	Invasive Breast Carcinoma
brca_tcga_pan_can_atlas_2018	TCGA-AC-A2QI	TCGA-AC-A2QI-01	Invasive Breast Carcinoma
brca_tcga_pan_can_atlas_2018	TCGA-AC-A2QJ	TCGA-AC-A2QJ-01	Invasive Breast Carcinoma
brca_tcga_pan_can_atlas_2018	TCGA-AC-A3BB	TCGA-AC-A3BB-01	Invasive Breast Carcinoma
brca_tcga_pan_can_atlas_2018	TCGA-AC-A3EH	TCGA-AC-A3EH-01	Invasive Breast Carcinoma
brca_tcga_pan_can_atlas_2018	TCGA-AC-A3HN	TCGA-AC-A3HN-01	Invasive Breast Carcinoma
brca_tcga_pan_can_atlas_2018	TCGA-AC-A3OD	TCGA-AC-A3OD-01	Invasive Breast Carcinoma
brca_tcga_pan_can_atlas_2018	TCGA-AC-A3QP	TCGA-AC-A3QP-01	Invasive Breast Carcinoma
brca_tcga_pan_can_atlas_2018	TCGA-AC-A3QQ	TCGA-AC-A3QQ-01	Invasive Breast Carcinoma
brca_tcga_pan_can_atlas_2018	TCGA-AC-A3TM	TCGA-AC-A3TM-01	Invasive Breast Carcinoma
brca_tcga_pan_can_atlas_2018	TCGA-AC-A3TN	TCGA-AC-A3TN-01	Invasive Breast Carcinoma
brca_tcga_pan_can_atlas_2018	TCGA-AC-A3W5	TCGA-AC-A3W5-01	Invasive Breast Carcinoma
brca_tcga_pan_can_atlas_2018	TCGA-AC-A3W6	TCGA-AC-A3W6-01	Invasive Breast Carcinoma
brca_tcga_pan_can_atlas_2018	TCGA-AC-A3W7	TCGA-AC-A3W7-01	Invasive Breast Carcinoma
brca_tcga_pan_can_atlas_2018	TCGA-AC-A3YI	TCGA-AC-A3YI-01	Invasive Breast Carcinoma
brca_tcga_pan_can_atlas_2018	TCGA-AC-A3YJ	TCGA-AC-A3YJ-01	Invasive Breast Carcinoma
brca_tcga_pan_can_atlas_2018	TCGA-AC-A4ZE	TCGA-AC-A4ZE-01	Invasive Breast Carcinoma
brca_tcga_pan_can_atlas_2018	TCGA-AC-A5EH	TCGA-AC-A5EH-01	Invasive Breast Carcinoma
brca_tcga_pan_can_atlas_2018	TCGA-AC-A5EI	TCGA-AC-A5EI-01	Invasive Breast Carcinoma
brca_tcga_pan_can_atlas_2018	TCGA-AC-A5XS	TCGA-AC-A5XS-01	Invasive Breast Carcinoma
brca_tcga_pan_can_atlas_2018	TCGA-AC-A5XU	TCGA-AC-A5XU-01	Invasive Breast Carcinoma
brca_tcga_pan_can_atlas_2018	TCGA-AC-A62V	TCGA-AC-A62V-01	Invasive Breast Carcinoma
brca_tcga_pan_can_atlas_2018	TCGA-AC-A62X	TCGA-AC-A62X-01	Invasive Breast Carcinoma
brca_tcga_pan_can_atlas_2018	TCGA-AC-A62Y	TCGA-AC-A62Y-01	Invasive Breast Carcinoma
brca_tcga_pan_can_atlas_2018	TCGA-AC-A6IV	TCGA-AC-A6IV-01	Invasive Breast Carcinoma
brca_tcga_pan_can_atlas_2018	TCGA-AC-A6IW	TCGA-AC-A6IW-01	Invasive Breast Carcinoma
brca_tcga_pan_can_atlas_2018	TCGA-AC-A6IX	TCGA-AC-A6IX-01	Invasive Breast Carcinoma
brca_tcga_pan_can_atlas_2018	TCGA-AC-A6NO	TCGA-AC-A6NO-01	Invasive Breast Carcinoma
brca_tcga_pan_can_atlas_2018	TCGA-AC-A7VB	TCGA-AC-A7VB-01	Invasive Breast Carcinoma
brca_tcga_pan_can_atlas_2018	TCGA-AC-A7VC	TCGA-AC-A7VC-01	Invasive Breast Carcinoma
brca_tcga_pan_can_atlas_2018	TCGA-AC-A8OP	TCGA-AC-A8OP-01	Invasive Breast Carcinoma
brca_tcga_pan_can_atlas_2018	TCGA-AC-A8OQ	TCGA-AC-A8OQ-01	Invasive Breast Carcinoma
brca_tcga_pan_can_atlas_2018	TCGA-AC-A8OR	TCGA-AC-A8OR-01	Invasive Breast Carcinoma
brca_tcga_pan_can_atlas_2018	TCGA-AC-A8OS	TCGA-AC-A8OS-01	Invasive Breast Carcinoma
brca_tcga_pan_can_atlas_2018	TCGA-AN-A03X	TCGA-AN-A03X-01	Invasive Breast Carcinoma
brca_tcga_pan_can_atlas_2018	TCGA-AN-A03Y	TCGA-AN-A03Y-01	Invasive Breast Carcinoma
brca_tcga_pan_can_atlas_2018	TCGA-AN-A041	TCGA-AN-A041-01	Invasive Breast Carcinoma
brca_tcga_pan_can_atlas_2018	TCGA-AN-A046	TCGA-AN-A046-01	Invasive Breast Carcinoma
brca_tcga_pan_can_atlas_2018	TCGA-AN-A049	TCGA-AN-A049-01	Invasive Breast Carcinoma
brca_tcga_pan_can_atlas_2018	TCGA-AN-A04A	TCGA-AN-A04A-01	Invasive Breast Carcinoma
brca_tcga_pan_can_atlas_2018	TCGA-AN-A04C	TCGA-AN-A04C-01	Invasive Breast Carcinoma
brca_tcga_pan_can_atlas_2018	TCGA-AN-A04D	TCGA-AN-A04D-01	Invasive Breast Carcinoma
brca_tcga_pan_can_atlas_2018	TCGA-AN-A0AJ	TCGA-AN-A0AJ-01	Invasive Breast Carcinoma
brca_tcga_pan_can_atlas_2018	TCGA-AN-A0AK	TCGA-AN-A0AK-01	Invasive Breast Carcinoma
brca_tcga_pan_can_atlas_2018	TCGA-AN-A0AL	TCGA-AN-A0AL-01	Invasive Breast Carcinoma
brca_tcga_pan_can_atlas_2018	TCGA-AN-A0AM	TCGA-AN-A0AM-01	Invasive Breast Carcinoma
brca_tcga_pan_can_atlas_2018	TCGA-AN-A0AR	TCGA-AN-A0AR-01	Invasive Breast Carcinoma
brca_tcga_pan_can_atlas_2018	TCGA-AN-A0AS	TCGA-AN-A0AS-01	Invasive Breast Carcinoma
brca_tcga_pan_can_atlas_2018	TCGA-AN-A0AT	TCGA-AN-A0AT-01	Invasive Breast Carcinoma
brca_tcga_pan_can_atlas_2018	TCGA-AN-A0FD	TCGA-AN-A0FD-01	Invasive Breast Carcinoma
brca_tcga_pan_can_atlas_2018	TCGA-AN-A0FF	TCGA-AN-A0FF-01	Invasive Breast Carcinoma
brca_tcga_pan_can_atlas_2018	TCGA-AN-A0FJ	TCGA-AN-A0FJ-01	Invasive Breast Carcinoma
brca_tcga_pan_can_atlas_2018	TCGA-AN-A0FK	TCGA-AN-A0FK-01	Invasive Breast Carcinoma
brca_tcga_pan_can_atlas_2018	TCGA-AN-A0FL	TCGA-AN-A0FL-01	Invasive Breast Carcinoma
brca_tcga_pan_can_atlas_2018	TCGA-AN-A0FN	TCGA-AN-A0FN-01	Invasive Breast Carcinoma
brca_tcga_pan_can_atlas_2018	TCGA-AN-A0FS	TCGA-AN-A0FS-01	Invasive Breast Carcinoma
brca_tcga_pan_can_atlas_2018	TCGA-AN-A0FT	TCGA-AN-A0FT-01	Invasive Breast Carcinoma
brca_tcga_pan_can_atlas_2018	TCGA-AN-A0FV	TCGA-AN-A0FV-01	Invasive Breast Carcinoma
brca_tcga_pan_can_atlas_2018	TCGA-AN-A0FW	TCGA-AN-A0FW-01	Invasive Breast Carcinoma
brca_tcga_pan_can_atlas_2018	TCGA-AN-A0FX	TCGA-AN-A0FX-01	Invasive Breast Carcinoma
brca_tcga_pan_can_atlas_2018	TCGA-AN-A0FY	TCGA-AN-A0FY-01	Invasive Breast Carcinoma
brca_tcga_pan_can_atlas_2018	TCGA-AN-A0FZ	TCGA-AN-A0FZ-01	Invasive Breast Carcinoma
brca_tcga_pan_can_atlas_2018	TCGA-AN-A0G0	TCGA-AN-A0G0-01	Invasive Breast Carcinoma
brca_tcga_pan_can_atlas_2018	TCGA-AN-A0XL	TCGA-AN-A0XL-01	Invasive Breast Carcinoma
brca_tcga_pan_can_atlas_2018	TCGA-AN-A0XN	TCGA-AN-A0XN-01	Invasive Breast Carcinoma
brca_tcga_pan_can_atlas_2018	TCGA-AN-A0XO	TCGA-AN-A0XO-01	Invasive Breast Carcinoma
brca_tcga_pan_can_atlas_2018	TCGA-AN-A0XP	TCGA-AN-A0XP-01	Invasive Breast Carcinoma
brca_tcga_pan_can_atlas_2018	TCGA-AN-A0XR	TCGA-AN-A0XR-01	Invasive Breast Carcinoma
brca_tcga_pan_can_atlas_2018	TCGA-AN-A0XS	TCGA-AN-A0XS-01	Invasive Breast Carcinoma
brca_tcga_pan_can_atlas_2018	TCGA-AN-A0XT	TCGA-AN-A0XT-01	Invasive Breast Carcinoma
brca_tcga_pan_can_atlas_2018	TCGA-AN-A0XU	TCGA-AN-A0XU-01	Invasive Breast Carcinoma
brca_tcga_pan_can_atlas_2018	TCGA-AN-A0XV	TCGA-AN-A0XV-01	Invasive Breast Carcinoma
brca_tcga_pan_can_atlas_2018	TCGA-AN-A0XW	TCGA-AN-A0XW-01	Invasive Breast Carcinoma
brca_tcga_pan_can_atlas_2018	TCGA-AO-A03L	TCGA-AO-A03L-01	Invasive Breast Carcinoma
brca_tcga_pan_can_atlas_2018	TCGA-AO-A03M	TCGA-AO-A03M-01	Invasive Breast Carcinoma
brca_tcga_pan_can_atlas_2018	TCGA-AO-A03N	TCGA-AO-A03N-01	Invasive Breast Carcinoma
brca_tcga_pan_can_atlas_2018	TCGA-AO-A03O	TCGA-AO-A03O-01	Invasive Breast Carcinoma
brca_tcga_pan_can_atlas_2018	TCGA-AO-A03P	TCGA-AO-A03P-01	Invasive Breast Carcinoma
brca_tcga_pan_can_atlas_2018	TCGA-AO-A03R	TCGA-AO-A03R-01	Invasive Breast Carcinoma
brca_tcga_pan_can_atlas_2018	TCGA-AO-A03T	TCGA-AO-A03T-01	Invasive Breast Carcinoma
brca_tcga_pan_can_atlas_2018	TCGA-AO-A03U	TCGA-AO-A03U-01	Invasive Breast Carcinoma
brca_tcga_pan_can_atlas_2018	TCGA-AO-A03V	TCGA-AO-A03V-01	Invasive Breast Carcinoma
brca_tcga_pan_can_atlas_2018	TCGA-AO-A0J2	TCGA-AO-A0J2-01	Invasive Breast Carcinoma
brca_tcga_pan_can_atlas_2018	TCGA-AO-A0J3	TCGA-AO-A0J3-01	Invasive Breast Carcinoma
brca_tcga_pan_can_atlas_2018	TCGA-AO-A0J4	TCGA-AO-A0J4-01	Invasive Breast Carcinoma
brca_tcga_pan_can_atlas_2018	TCGA-AO-A0J5	TCGA-AO-A0J5-01	Invasive Breast Carcinoma
brca_tcga_pan_can_atlas_2018	TCGA-AO-A0J6	TCGA-AO-A0J6-01	Invasive Breast Carcinoma
brca_tcga_pan_can_atlas_2018	TCGA-AO-A0J7	TCGA-AO-A0J7-01	Invasive Breast Carcinoma
brca_tcga_pan_can_atlas_2018	TCGA-AO-A0J8	TCGA-AO-A0J8-01	Invasive Breast Carcinoma
brca_tcga_pan_can_atlas_2018	TCGA-AO-A0J9	TCGA-AO-A0J9-01	Invasive Breast Carcinoma
brca_tcga_pan_can_atlas_2018	TCGA-AO-A0JA	TCGA-AO-A0JA-01	Invasive Breast Carcinoma
brca_tcga_pan_can_atlas_2018	TCGA-AO-A0JB	TCGA-AO-A0JB-01	Invasive Breast Carcinoma
brca_tcga_pan_can_atlas_2018	TCGA-AO-A0JC	TCGA-AO-A0JC-01	Invasive Breast Carcinoma
brca_tcga_pan_can_atlas_2018	TCGA-AO-A0JD	TCGA-AO-A0JD-01	Invasive Breast Carcinoma
brca_tcga_pan_can_atlas_2018	TCGA-AO-A0JE	TCGA-AO-A0JE-01	Invasive Breast Carcinoma
brca_tcga_pan_can_atlas_2018	TCGA-AO-A0JF	TCGA-AO-A0JF-01	Invasive Breast Carcinoma
brca_tcga_pan_can_atlas_2018	TCGA-AO-A0JG	TCGA-AO-A0JG-01	Invasive Breast Carcinoma
brca_tcga_pan_can_atlas_2018	TCGA-AO-A0JI	TCGA-AO-A0JI-01	Invasive Breast Carcinoma
brca_tcga_pan_can_atlas_2018	TCGA-AO-A0JJ	TCGA-AO-A0JJ-01	Invasive Breast Carcinoma
brca_tcga_pan_can_atlas_2018	TCGA-AO-A0JL	TCGA-AO-A0JL-01	Invasive Breast Carcinoma
brca_tcga_pan_can_atlas_2018	TCGA-AO-A0JM	TCGA-AO-A0JM-01	Invasive Breast Carcinoma
brca_tcga_pan_can_atlas_2018	TCGA-AO-A124	TCGA-AO-A124-01	Invasive Breast Carcinoma
brca_tcga_pan_can_atlas_2018	TCGA-AO-A125	TCGA-AO-A125-01	Invasive Breast Carcinoma
brca_tcga_pan_can_atlas_2018	TCGA-AO-A126	TCGA-AO-A126-01	Invasive Breast Carcinoma
brca_tcga_pan_can_atlas_2018	TCGA-AO-A128	TCGA-AO-A128-01	Invasive Breast Carcinoma
brca_tcga_pan_can_atlas_2018	TCGA-AO-A129	TCGA-AO-A129-01	Invasive Breast Carcinoma
brca_tcga_pan_can_atlas_2018	TCGA-AO-A12A	TCGA-AO-A12A-01	Invasive Breast Carcinoma
brca_tcga_pan_can_atlas_2018	TCGA-AO-A12B	TCGA-AO-A12B-01	Invasive Breast Carcinoma
brca_tcga_pan_can_atlas_2018	TCGA-AO-A12D	TCGA-AO-A12D-01	Invasive Breast Carcinoma
brca_tcga_pan_can_atlas_2018	TCGA-AO-A12E	TCGA-AO-A12E-01	Invasive Breast Carcinoma
brca_tcga_pan_can_atlas_2018	TCGA-AO-A12F	TCGA-AO-A12F-01	Invasive Breast Carcinoma
brca_tcga_pan_can_atlas_2018	TCGA-AO-A12G	TCGA-AO-A12G-01	Invasive Breast Carcinoma
brca_tcga_pan_can_atlas_2018	TCGA-AO-A12H	TCGA-AO-A12H-01	Invasive Breast Carcinoma
brca_tcga_pan_can_atlas_2018	TCGA-AO-A1KO	TCGA-AO-A1KO-01	Invasive Breast Carcinoma
brca_tcga_pan_can_atlas_2018	TCGA-AO-A1KP	TCGA-AO-A1KP-01	Invasive Breast Carcinoma
brca_tcga_pan_can_atlas_2018	TCGA-AO-A1KQ	TCGA-AO-A1KQ-01	Invasive Breast Carcinoma
brca_tcga_pan_can_atlas_2018	TCGA-AO-A1KR	TCGA-AO-A1KR-01	Invasive Breast Carcinoma
brca_tcga_pan_can_atlas_2018	TCGA-AO-A1KS	TCGA-AO-A1KS-01	Invasive Breast Carcinoma
brca_tcga_pan_can_atlas_2018	TCGA-AO-A1KT	TCGA-AO-A1KT-01	Invasive Breast Carcinoma
brca_tcga_pan_can_atlas_2018	TCGA-AQ-A04H	TCGA-AQ-A04H-01	Invasive Breast Carcinoma
brca_tcga_pan_can_atlas_2018	TCGA-AQ-A04J	TCGA-AQ-A04J-01	Invasive Breast Carcinoma
brca_tcga_pan_can_atlas_2018	TCGA-AQ-A04L	TCGA-AQ-A04L-01	Invasive Breast Carcinoma
brca_tcga_pan_can_atlas_2018	TCGA-AQ-A0Y5	TCGA-AQ-A0Y5-01	Invasive Breast Carcinoma
brca_tcga_pan_can_atlas_2018	TCGA-AQ-A1H2	TCGA-AQ-A1H2-01	Invasive Breast Carcinoma
brca_tcga_pan_can_atlas_2018	TCGA-AQ-A1H3	TCGA-AQ-A1H3-01	Invasive Breast Carcinoma
brca_tcga_pan_can_atlas_2018	TCGA-AQ-A54N	TCGA-AQ-A54N-01	Invasive Breast Carcinoma
brca_tcga_pan_can_atlas_2018	TCGA-AQ-A54O	TCGA-AQ-A54O-01	Invasive Breast Carcinoma
brca_tcga_pan_can_atlas_2018	TCGA-AQ-A7U7	TCGA-AQ-A7U7-01	Invasive Breast Carcinoma
brca_tcga_pan_can_atlas_2018	TCGA-AR-A0TP	TCGA-AR-A0TP-01	Invasive Breast Carcinoma
brca_tcga_pan_can_atlas_2018	TCGA-AR-A0TQ	TCGA-AR-A0TQ-01	Invasive Breast Carcinoma
brca_tcga_pan_can_atlas_2018	TCGA-AR-A0TR	TCGA-AR-A0TR-01	Invasive Breast Carcinoma
brca_tcga_pan_can_atlas_2018	TCGA-AR-A0TS	TCGA-AR-A0TS-01	Invasive Breast Carcinoma
brca_tcga_pan_can_atlas_2018	TCGA-AR-A0TT	TCGA-AR-A0TT-01	Invasive Breast Carcinoma
brca_tcga_pan_can_atlas_2018	TCGA-AR-A0TU	TCGA-AR-A0TU-01	Invasive Breast Carcinoma
brca_tcga_pan_can_atlas_2018	TCGA-AR-A0TV	TCGA-AR-A0TV-01	Invasive Breast Carcinoma
brca_tcga_pan_can_atlas_2018	TCGA-AR-A0TW	TCGA-AR-A0TW-01	Invasive Breast Carcinoma
brca_tcga_pan_can_atlas_2018	TCGA-AR-A0TX	TCGA-AR-A0TX-01	Invasive Breast Carcinoma
brca_tcga_pan_can_atlas_2018	TCGA-AR-A0TY	TCGA-AR-A0TY-01	Invasive Breast Carcinoma
brca_tcga_pan_can_atlas_2018	TCGA-AR-A0TZ	TCGA-AR-A0TZ-01	Invasive Breast Carcinoma
brca_tcga_pan_can_atlas_2018	TCGA-AR-A0U0	TCGA-AR-A0U0-01	Invasive Breast Carcinoma
brca_tcga_pan_can_atlas_2018	TCGA-AR-A0U1	TCGA-AR-A0U1-01	Invasive Breast Carcinoma
brca_tcga_pan_can_atlas_2018	TCGA-AR-A0U2	TCGA-AR-A0U2-01	Invasive Breast Carcinoma
brca_tcga_pan_can_atlas_2018	TCGA-AR-A0U3	TCGA-AR-A0U3-01	Invasive Breast Carcinoma
brca_tcga_pan_can_atlas_2018	TCGA-AR-A0U4	TCGA-AR-A0U4-01	Invasive Breast Carcinoma
brca_tcga_pan_can_atlas_2018	TCGA-AR-A1AH	TCGA-AR-A1AH-01	Invasive Breast Carcinoma
brca_tcga_pan_can_atlas_2018	TCGA-AR-A1AI	TCGA-AR-A1AI-01	Invasive Breast Carcinoma
brca_tcga_pan_can_atlas_2018	TCGA-AR-A1AJ	TCGA-AR-A1AJ-01	Invasive Breast Carcinoma
brca_tcga_pan_can_atlas_2018	TCGA-AR-A1AK	TCGA-AR-A1AK-01	Invasive Breast Carcinoma
brca_tcga_pan_can_atlas_2018	TCGA-AR-A1AL	TCGA-AR-A1AL-01	Invasive Breast Carcinoma
brca_tcga_pan_can_atlas_2018	TCGA-AR-A1AM	TCGA-AR-A1AM-01	Invasive Breast Carcinoma
brca_tcga_pan_can_atlas_2018	TCGA-AR-A1AN	TCGA-AR-A1AN-01	Invasive Breast Carcinoma
brca_tcga_pan_can_atlas_2018	TCGA-AR-A1AO	TCGA-AR-A1AO-01	Invasive Breast Carcinoma
brca_tcga_pan_can_atlas_2018	TCGA-AR-A1AP	TCGA-AR-A1AP-01	Invasive Breast Carcinoma
brca_tcga_pan_can_atlas_2018	TCGA-AR-A1AQ	TCGA-AR-A1AQ-01	Invasive Breast Carcinoma
brca_tcga_pan_can_atlas_2018	TCGA-AR-A1AR	TCGA-AR-A1AR-01	Invasive Breast Carcinoma
brca_tcga_pan_can_atlas_2018	TCGA-AR-A1AS	TCGA-AR-A1AS-01	Invasive Breast Carcinoma
brca_tcga_pan_can_atlas_2018	TCGA-AR-A1AT	TCGA-AR-A1AT-01	Invasive Breast Carcinoma
brca_tcga_pan_can_atlas_2018	TCGA-AR-A1AU	TCGA-AR-A1AU-01	Invasive Breast Carcinoma
brca_tcga_pan_can_atlas_2018	TCGA-AR-A1AV	TCGA-AR-A1AV-01	Invasive Breast Carcinoma
brca_tcga_pan_can_atlas_2018	TCGA-AR-A1AW	TCGA-AR-A1AW-01	Invasive Breast Carcinoma
brca_tcga_pan_can_atlas_2018	TCGA-AR-A1AX	TCGA-AR-A1AX-01	Invasive Breast Carcinoma
brca_tcga_pan_can_atlas_2018	TCGA-AR-A1AY	TCGA-AR-A1AY-01	Invasive Breast Carcinoma
brca_tcga_pan_can_atlas_2018	TCGA-AR-A24H	TCGA-AR-A24H-01	Invasive Breast Carcinoma
brca_tcga_pan_can_atlas_2018	TCGA-AR-A24K	TCGA-AR-A24K-01	Invasive Breast Carcinoma
brca_tcga_pan_can_atlas_2018	TCGA-AR-A24L	TCGA-AR-A24L-01	Invasive Breast Carcinoma
brca_tcga_pan_can_atlas_2018	TCGA-AR-A24M	TCGA-AR-A24M-01	Invasive Breast Carcinoma
brca_tcga_pan_can_atlas_2018	TCGA-AR-A24N	TCGA-AR-A24N-01	Invasive Breast Carcinoma
brca_tcga_pan_can_atlas_2018	TCGA-AR-A24O	TCGA-AR-A24O-01	Invasive Breast Carcinoma
brca_tcga_pan_can_atlas_2018	TCGA-AR-A24P	TCGA-AR-A24P-01	Invasive Breast Carcinoma
brca_tcga_pan_can_atlas_2018	TCGA-AR-A24Q	TCGA-AR-A24Q-01	Invasive Breast Carcinoma
brca_tcga_pan_can_atlas_2018	TCGA-AR-A24R	TCGA-AR-A24R-01	Invasive Breast Carcinoma
brca_tcga_pan_can_atlas_2018	TCGA-AR-A24S	TCGA-AR-A24S-01	Invasive Breast Carcinoma
brca_tcga_pan_can_atlas_2018	TCGA-AR-A24T	TCGA-AR-A24T-01	Invasive Breast Carcinoma
brca_tcga_pan_can_atlas_2018	TCGA-AR-A24U	TCGA-AR-A24U-01	Invasive Breast Carcinoma
brca_tcga_pan_can_atlas_2018	TCGA-AR-A24V	TCGA-AR-A24V-01	Invasive Breast Carcinoma
brca_tcga_pan_can_atlas_2018	TCGA-AR-A24W	TCGA-AR-A24W-01	Invasive Breast Carcinoma
brca_tcga_pan_can_atlas_2018	TCGA-AR-A24X	TCGA-AR-A24X-01	Invasive Breast Carcinoma
brca_tcga_pan_can_atlas_2018	TCGA-AR-A24Z	TCGA-AR-A24Z-01	Invasive Breast Carcinoma
brca_tcga_pan_can_atlas_2018	TCGA-AR-A250	TCGA-AR-A250-01	Invasive Breast Carcinoma
brca_tcga_pan_can_atlas_2018	TCGA-AR-A251	TCGA-AR-A251-01	Invasive Breast Carcinoma
brca_tcga_pan_can_atlas_2018	TCGA-AR-A252	TCGA-AR-A252-01	Invasive Breast Carcinoma
brca_tcga_pan_can_atlas_2018	TCGA-AR-A254	TCGA-AR-A254-01	Invasive Breast Carcinoma
brca_tcga_pan_can_atlas_2018	TCGA-AR-A255	TCGA-AR-A255-01	Invasive Breast Carcinoma
brca_tcga_pan_can_atlas_2018	TCGA-AR-A256	TCGA-AR-A256-01	Invasive Breast Carcinoma
brca_tcga_pan_can_atlas_2018	TCGA-AR-A2LE	TCGA-AR-A2LE-01	Invasive Breast Carcinoma
brca_tcga_pan_can_atlas_2018	TCGA-AR-A2LH	TCGA-AR-A2LH-01	Invasive Breast Carcinoma
brca_tcga_pan_can_atlas_2018	TCGA-AR-A2LJ	TCGA-AR-A2LJ-01	Invasive Breast Carcinoma
brca_tcga_pan_can_atlas_2018	TCGA-AR-A2LK	TCGA-AR-A2LK-01	Invasive Breast Carcinoma
brca_tcga_pan_can_atlas_2018	TCGA-AR-A2LM	TCGA-AR-A2LM-01	Invasive Breast Carcinoma
brca_tcga_pan_can_atlas_2018	TCGA-AR-A2LN	TCGA-AR-A2LN-01	Invasive Breast Carcinoma
brca_tcga_pan_can_atlas_2018	TCGA-AR-A2LO	TCGA-AR-A2LO-01	Invasive Breast Carcinoma
brca_tcga_pan_can_atlas_2018	TCGA-AR-A2LQ	TCGA-AR-A2LQ-01	Invasive Breast Carcinoma
brca_tcga_pan_can_atlas_2018	TCGA-AR-A5QM	TCGA-AR-A5QM-01	Invasive Breast Carcinoma
brca_tcga_pan_can_atlas_2018	TCGA-AR-A5QN	TCGA-AR-A5QN-01	Invasive Breast Carcinoma
brca_tcga_pan_can_atlas_2018	TCGA-AR-A5QP	TCGA-AR-A5QP-01	Invasive Breast Carcinoma
brca_tcga_pan_can_atlas_2018	TCGA-AR-A5QQ	TCGA-AR-A5QQ-01	Invasive Breast Carcinoma
brca_tcga_pan_can_atlas_2018	TCGA-B6-A0I1	TCGA-B6-A0I1-01	Invasive Breast Carcinoma
brca_tcga_pan_can_atlas_2018	TCGA-B6-A0I2	TCGA-B6-A0I2-01	Invasive Breast Carcinoma
brca_tcga_pan_can_atlas_2018	TCGA-B6-A0I5	TCGA-B6-A0I5-01	Invasive Breast Carcinoma
brca_tcga_pan_can_atlas_2018	TCGA-B6-A0I6	TCGA-B6-A0I6-01	Invasive Breast Carcinoma
brca_tcga_pan_can_atlas_2018	TCGA-B6-A0I8	TCGA-B6-A0I8-01	Invasive Breast Carcinoma
brca_tcga_pan_can_atlas_2018	TCGA-B6-A0I9	TCGA-B6-A0I9-01	Invasive Breast Carcinoma
brca_tcga_pan_can_atlas_2018	TCGA-B6-A0IA	TCGA-B6-A0IA-01	Invasive Breast Carcinoma
brca_tcga_pan_can_atlas_2018	TCGA-B6-A0IB	TCGA-B6-A0IB-01	Invasive Breast Carcinoma
brca_tcga_pan_can_atlas_2018	TCGA-B6-A0IC	TCGA-B6-A0IC-01	Invasive Breast Carcinoma
brca_tcga_pan_can_atlas_2018	TCGA-B6-A0IE	TCGA-B6-A0IE-01	Invasive Breast Carcinoma
brca_tcga_pan_can_atlas_2018	TCGA-B6-A0IG	TCGA-B6-A0IG-01	Invasive Breast Carcinoma
brca_tcga_pan_can_atlas_2018	TCGA-B6-A0IH	TCGA-B6-A0IH-01	Invasive Breast Carcinoma
brca_tcga_pan_can_atlas_2018	TCGA-B6-A0IJ	TCGA-B6-A0IJ-01	Invasive Breast Carcinoma
brca_tcga_pan_can_atlas_2018	TCGA-B6-A0IK	TCGA-B6-A0IK-01	Invasive Breast Carcinoma
brca_tcga_pan_can_atlas_2018	TCGA-B6-A0IM	TCGA-B6-A0IM-01	Invasive Breast Carcinoma
brca_tcga_pan_can_atlas_2018	TCGA-B6-A0IN	TCGA-B6-A0IN-01	Invasive Breast Carcinoma
brca_tcga_pan_can_atlas_2018	TCGA-B6-A0IO	TCGA-B6-A0IO-01	Invasive Breast Carcinoma
brca_tcga_pan_can_atlas_2018	TCGA-B6-A0IP	TCGA-B6-A0IP-01	Invasive Breast Carcinoma
brca_tcga_pan_can_atlas_2018	TCGA-B6-A0IQ	TCGA-B6-A0IQ-01	Invasive Breast Carcinoma
brca_tcga_pan_can_atlas_2018	TCGA-B6-A0RE	TCGA-B6-A0RE-01	Invasive Breast Carcinoma
brca_tcga_pan_can_atlas_2018	TCGA-B6-A0RG	TCGA-B6-A0RG-01	Invasive Breast Carcinoma
brca_tcga_pan_can_atlas_2018	TCGA-B6-A0RH	TCGA-B6-A0RH-01	Invasive Breast Carcinoma
brca_tcga_pan_can_atlas_2018	TCGA-B6-A0RI	TCGA-B6-A0RI-01	Invasive Breast Carcinoma
brca_tcga_pan_can_atlas_2018	TCGA-B6-A0RL	TCGA-B6-A0RL-01	Invasive Breast Carcinoma
brca_tcga_pan_can_atlas_2018	TCGA-B6-A0RM	TCGA-B6-A0RM-01	Invasive Breast Carcinoma
brca_tcga_pan_can_atlas_2018	TCGA-B6-A0RN	TCGA-B6-A0RN-01	Invasive Breast Carcinoma
brca_tcga_pan_can_atlas_2018	TCGA-B6-A0RO	TCGA-B6-A0RO-01	Invasive Breast Carcinoma
brca_tcga_pan_can_atlas_2018	TCGA-B6-A0RP	TCGA-B6-A0RP-01	Invasive Breast Carcinoma
brca_tcga_pan_can_atlas_2018	TCGA-B6-A0RQ	TCGA-B6-A0RQ-01	Invasive Breast Carcinoma
brca_tcga_pan_can_atlas_2018	TCGA-B6-A0RS	TCGA-B6-A0RS-01	Invasive Breast Carcinoma
brca_tcga_pan_can_atlas_2018	TCGA-B6-A0RT	TCGA-B6-A0RT-01	Invasive Breast Carcinoma
brca_tcga_pan_can_atlas_2018	TCGA-B6-A0RU	TCGA-B6-A0RU-01	Invasive Breast Carcinoma
brca_tcga_pan_can_atlas_2018	TCGA-B6-A0RV	TCGA-B6-A0RV-01	Invasive Breast Carcinoma
brca_tcga_pan_can_atlas_2018	TCGA-B6-A0WS	TCGA-B6-A0WS-01	Invasive Breast Carcinoma
brca_tcga_pan_can_atlas_2018	TCGA-B6-A0WT	TCGA-B6-A0WT-01	Invasive Breast Carcinoma
brca_tcga_pan_can_atlas_2018	TCGA-B6-A0WV	TCGA-B6-A0WV-01	Invasive Breast Carcinoma
brca_tcga_pan_can_atlas_2018	TCGA-B6-A0WW	TCGA-B6-A0WW-01	Invasive Breast Carcinoma
brca_tcga_pan_can_atlas_2018	TCGA-B6-A0WX	TCGA-B6-A0WX-01	Invasive Breast Carcinoma
brca_tcga_pan_can_atlas_2018	TCGA-B6-A0WY	TCGA-B6-A0WY-01	Invasive Breast Carcinoma
brca_tcga_pan_can_atlas_2018	TCGA-B6-A0WZ	TCGA-B6-A0WZ-01	Invasive Breast Carcinoma
brca_tcga_pan_can_atlas_2018	TCGA-B6-A0X0	TCGA-B6-A0X0-01	Invasive Breast Carcinoma
brca_tcga_pan_can_atlas_2018	TCGA-B6-A0X1	TCGA-B6-A0X1-01	Invasive Breast Carcinoma
brca_tcga_pan_can_atlas_2018	TCGA-B6-A0X4	TCGA-B6-A0X4-01	Invasive Breast Carcinoma
brca_tcga_pan_can_atlas_2018	TCGA-B6-A0X5	TCGA-B6-A0X5-01	Invasive Breast Carcinoma
brca_tcga_pan_can_atlas_2018	TCGA-B6-A0X7	TCGA-B6-A0X7-01	Invasive Breast Carcinoma
brca_tcga_pan_can_atlas_2018	TCGA-B6-A1KC	TCGA-B6-A1KC-01	Invasive Breast Carcinoma
brca_tcga_pan_can_atlas_2018	TCGA-B6-A1KF	TCGA-B6-A1KF-01	Invasive Breast Carcinoma
brca_tcga_pan_can_atlas_2018	TCGA-B6-A1KI	TCGA-B6-A1KI-01	Invasive Breast Carcinoma
brca_tcga_pan_can_atlas_2018	TCGA-B6-A1KN	TCGA-B6-A1KN-01	Invasive Breast Carcinoma
brca_tcga_pan_can_atlas_2018	TCGA-B6-A2IU	TCGA-B6-A2IU-01	Invasive Breast Carcinoma
brca_tcga_pan_can_atlas_2018	TCGA-B6-A3ZX	TCGA-B6-A3ZX-01	Invasive Breast Carcinoma
brca_tcga_pan_can_atlas_2018	TCGA-B6-A400	TCGA-B6-A400-01	Invasive Breast Carcinoma
brca_tcga_pan_can_atlas_2018	TCGA-B6-A401	TCGA-B6-A401-01	Invasive Breast Carcinoma
brca_tcga_pan_can_atlas_2018	TCGA-B6-A402	TCGA-B6-A402-01	Invasive Breast Carcinoma
brca_tcga_pan_can_atlas_2018	TCGA-B6-A408	TCGA-B6-A408-01	Invasive Breast Carcinoma
brca_tcga_pan_can_atlas_2018	TCGA-B6-A409	TCGA-B6-A409-01	Invasive Breast Carcinoma
brca_tcga_pan_can_atlas_2018	TCGA-B6-A40B	TCGA-B6-A40B-01	Invasive Breast Carcinoma
brca_tcga_pan_can_atlas_2018	TCGA-B6-A40C	TCGA-B6-A40C-01	Invasive Breast Carcinoma
brca_tcga_pan_can_atlas_2018	TCGA-BH-A0AU	TCGA-BH-A0AU-01	Invasive Breast Carcinoma
brca_tcga_pan_can_atlas_2018	TCGA-BH-A0AV	TCGA-BH-A0AV-01	Invasive Breast Carcinoma
brca_tcga_pan_can_atlas_2018	TCGA-BH-A0AW	TCGA-BH-A0AW-01	Invasive Breast Carcinoma
brca_tcga_pan_can_atlas_2018	TCGA-BH-A0AY	TCGA-BH-A0AY-01	Invasive Breast Carcinoma
brca_tcga_pan_can_atlas_2018	TCGA-BH-A0AZ	TCGA-BH-A0AZ-01	Invasive Breast Carcinoma
brca_tcga_pan_can_atlas_2018	TCGA-BH-A0B0	TCGA-BH-A0B0-01	Invasive Breast Carcinoma
brca_tcga_pan_can_atlas_2018	TCGA-BH-A0B1	TCGA-BH-A0B1-01	Invasive Breast Carcinoma
brca_tcga_pan_can_atlas_2018	TCGA-BH-A0B2	TCGA-BH-A0B2-01	Invasive Breast Carcinoma
brca_tcga_pan_can_atlas_2018	TCGA-BH-A0B3	TCGA-BH-A0B3-01	Invasive Breast Carcinoma
brca_tcga_pan_can_atlas_2018	TCGA-BH-A0B4	TCGA-BH-A0B4-01	Invasive Breast Carcinoma
brca_tcga_pan_can_atlas_2018	TCGA-BH-A0B5	TCGA-BH-A0B5-01	Invasive Breast Carcinoma
brca_tcga_pan_can_atlas_2018	TCGA-BH-A0B7	TCGA-BH-A0B7-01	Invasive Breast Carcinoma
brca_tcga_pan_can_atlas_2018	TCGA-BH-A0B8	TCGA-BH-A0B8-01	Invasive Breast Carcinoma
brca_tcga_pan_can_atlas_2018	TCGA-BH-A0B9	TCGA-BH-A0B9-01	Invasive Breast Carcinoma
brca_tcga_pan_can_atlas_2018	TCGA-BH-A0BA	TCGA-BH-A0BA-01	Invasive Breast Carcinoma
brca_tcga_pan_can_atlas_2018	TCGA-BH-A0BC	TCGA-BH-A0BC-01	Invasive Breast Carcinoma
brca_tcga_pan_can_atlas_2018	TCGA-BH-A0BD	TCGA-BH-A0BD-01	Invasive Breast Carcinoma
brca_tcga_pan_can_atlas_2018	TCGA-BH-A0BF	TCGA-BH-A0BF-01	Invasive Breast Carcinoma
brca_tcga_pan_can_atlas_2018	TCGA-BH-A0BG	TCGA-BH-A0BG-01	Invasive Breast Carcinoma
brca_tcga_pan_can_atlas_2018	TCGA-BH-A0BJ	TCGA-BH-A0BJ-01	Invasive Breast Carcinoma
brca_tcga_pan_can_atlas_2018	TCGA-BH-A0BL	TCGA-BH-A0BL-01	Invasive Breast Carcinoma
brca_tcga_pan_can_atlas_2018	TCGA-BH-A0BM	TCGA-BH-A0BM-01	Invasive Breast Carcinoma
brca_tcga_pan_can_atlas_2018	TCGA-BH-A0BO	TCGA-BH-A0BO-01	Invasive Breast Carcinoma
brca_tcga_pan_can_atlas_2018	TCGA-BH-A0BP	TCGA-BH-A0BP-01	Invasive Breast Carcinoma
brca_tcga_pan_can_atlas_2018	TCGA-BH-A0BQ	TCGA-BH-A0BQ-01	Invasive Breast Carcinoma
brca_tcga_pan_can_atlas_2018	TCGA-BH-A0BR	TCGA-BH-A0BR-01	Invasive Breast Carcinoma
brca_tcga_pan_can_atlas_2018	TCGA-BH-A0BS	TCGA-BH-A0BS-01	Invasive Breast Carcinoma
brca_tcga_pan_can_atlas_2018	TCGA-BH-A0BT	TCGA-BH-A0BT-01	Invasive Breast Carcinoma
brca_tcga_pan_can_atlas_2018	TCGA-BH-A0BV	TCGA-BH-A0BV-01	Invasive Breast Carcinoma
brca_tcga_pan_can_atlas_2018	TCGA-BH-A0BW	TCGA-BH-A0BW-01	Invasive Breast Carcinoma
brca_tcga_pan_can_atlas_2018	TCGA-BH-A0BZ	TCGA-BH-A0BZ-01	Invasive Breast Carcinoma
brca_tcga_pan_can_atlas_2018	TCGA-BH-A0C0	TCGA-BH-A0C0-01	Invasive Breast Carcinoma
brca_tcga_pan_can_atlas_2018	TCGA-BH-A0C1	TCGA-BH-A0C1-01	Invasive Breast Carcinoma
brca_tcga_pan_can_atlas_2018	TCGA-BH-A0C3	TCGA-BH-A0C3-01	Invasive Breast Carcinoma
brca_tcga_pan_can_atlas_2018	TCGA-BH-A0C7	TCGA-BH-A0C7-01	Invasive Breast Carcinoma
brca_tcga_pan_can_atlas_2018	TCGA-BH-A0DD	TCGA-BH-A0DD-01	Invasive Breast Carcinoma
brca_tcga_pan_can_atlas_2018	TCGA-BH-A0DE	TCGA-BH-A0DE-01	Invasive Breast Carcinoma
brca_tcga_pan_can_atlas_2018	TCGA-BH-A0DG	TCGA-BH-A0DG-01	Invasive Breast Carcinoma
brca_tcga_pan_can_atlas_2018	TCGA-BH-A0DH	TCGA-BH-A0DH-01	Invasive Breast Carcinoma
brca_tcga_pan_can_atlas_2018	TCGA-BH-A0DI	TCGA-BH-A0DI-01	Invasive Breast Carcinoma
brca_tcga_pan_can_atlas_2018	TCGA-BH-A0DK	TCGA-BH-A0DK-01	Invasive Breast Carcinoma
brca_tcga_pan_can_atlas_2018	TCGA-BH-A0DL	TCGA-BH-A0DL-01	Invasive Breast Carcinoma
brca_tcga_pan_can_atlas_2018	TCGA-BH-A0DO	TCGA-BH-A0DO-01	Invasive Breast Carcinoma
brca_tcga_pan_can_atlas_2018	TCGA-BH-A0DP	TCGA-BH-A0DP-01	Invasive Breast Carcinoma
brca_tcga_pan_can_atlas_2018	TCGA-BH-A0DQ	TCGA-BH-A0DQ-01	Invasive Breast Carcinoma
brca_tcga_pan_can_atlas_2018	TCGA-BH-A0DS	TCGA-BH-A0DS-01	Invasive Breast Carcinoma
brca_tcga_pan_can_atlas_2018	TCGA-BH-A0DT	TCGA-BH-A0DT-01	Invasive Breast Carcinoma
brca_tcga_pan_can_atlas_2018	TCGA-BH-A0DV	TCGA-BH-A0DV-01	Invasive Breast Carcinoma
brca_tcga_pan_can_atlas_2018	TCGA-BH-A0DX	TCGA-BH-A0DX-01	Invasive Breast Carcinoma
brca_tcga_pan_can_atlas_2018	TCGA-BH-A0DZ	TCGA-BH-A0DZ-01	Invasive Breast Carcinoma
brca_tcga_pan_can_atlas_2018	TCGA-BH-A0E0	TCGA-BH-A0E0-01	Invasive Breast Carcinoma
brca_tcga_pan_can_atlas_2018	TCGA-BH-A0E1	TCGA-BH-A0E1-01	Invasive Breast Carcinoma
brca_tcga_pan_can_atlas_2018	TCGA-BH-A0E2	TCGA-BH-A0E2-01	Invasive Breast Carcinoma
brca_tcga_pan_can_atlas_2018	TCGA-BH-A0E6	TCGA-BH-A0E6-01	Invasive Breast Carcinoma
brca_tcga_pan_can_atlas_2018	TCGA-BH-A0E7	TCGA-BH-A0E7-01	Invasive Breast Carcinoma
brca_tcga_pan_can_atlas_2018	TCGA-BH-A0E9	TCGA-BH-A0E9-01	Invasive Breast Carcinoma
brca_tcga_pan_can_atlas_2018	TCGA-BH-A0EA	TCGA-BH-A0EA-01	Invasive Breast Carcinoma
brca_tcga_pan_can_atlas_2018	TCGA-BH-A0EB	TCGA-BH-A0EB-01	Invasive Breast Carcinoma
brca_tcga_pan_can_atlas_2018	TCGA-BH-A0EE	TCGA-BH-A0EE-01	Invasive Breast Carcinoma
brca_tcga_pan_can_atlas_2018	TCGA-BH-A0EI	TCGA-BH-A0EI-01	Invasive Breast Carcinoma
brca_tcga_pan_can_atlas_2018	TCGA-BH-A0GY	TCGA-BH-A0GY-01	Invasive Breast Carcinoma
brca_tcga_pan_can_atlas_2018	TCGA-BH-A0GZ	TCGA-BH-A0GZ-01	Invasive Breast Carcinoma
brca_tcga_pan_can_atlas_2018	TCGA-BH-A0H0	TCGA-BH-A0H0-01	Invasive Breast Carcinoma
brca_tcga_pan_can_atlas_2018	TCGA-BH-A0H3	TCGA-BH-A0H3-01	Invasive Breast Carcinoma
brca_tcga_pan_can_atlas_2018	TCGA-BH-A0H5	TCGA-BH-A0H5-01	Invasive Breast Carcinoma
brca_tcga_pan_can_atlas_2018	TCGA-BH-A0H6	TCGA-BH-A0H6-01	Invasive Breast Carcinoma
brca_tcga_pan_can_atlas_2018	TCGA-BH-A0H7	TCGA-BH-A0H7-01	Invasive Breast Carcinoma
brca_tcga_pan_can_atlas_2018	TCGA-BH-A0H9	TCGA-BH-A0H9-01	Invasive Breast Carcinoma
brca_tcga_pan_can_atlas_2018	TCGA-BH-A0HA	TCGA-BH-A0HA-01	Invasive Breast Carcinoma
brca_tcga_pan_can_atlas_2018	TCGA-BH-A0HB	TCGA-BH-A0HB-01	Invasive Breast Carcinoma
brca_tcga_pan_can_atlas_2018	TCGA-BH-A0HF	TCGA-BH-A0HF-01	Invasive Breast Carcinoma
brca_tcga_pan_can_atlas_2018	TCGA-BH-A0HI	TCGA-BH-A0HI-01	Invasive Breast Carcinoma
brca_tcga_pan_can_atlas_2018	TCGA-BH-A0HK	TCGA-BH-A0HK-01	Invasive Breast Carcinoma
brca_tcga_pan_can_atlas_2018	TCGA-BH-A0HL	TCGA-BH-A0HL-01	Invasive Breast Carcinoma
brca_tcga_pan_can_atlas_2018	TCGA-BH-A0HN	TCGA-BH-A0HN-01	Invasive Breast Carcinoma
brca_tcga_pan_can_atlas_2018	TCGA-BH-A0HO	TCGA-BH-A0HO-01	Invasive Breast Carcinoma
brca_tcga_pan_can_atlas_2018	TCGA-BH-A0HP	TCGA-BH-A0HP-01	Invasive Breast Carcinoma
brca_tcga_pan_can_atlas_2018	TCGA-BH-A0HQ	TCGA-BH-A0HQ-01	Invasive Breast Carcinoma
brca_tcga_pan_can_atlas_2018	TCGA-BH-A0HU	TCGA-BH-A0HU-01	Invasive Breast Carcinoma
brca_tcga_pan_can_atlas_2018	TCGA-BH-A0HW	TCGA-BH-A0HW-01	Invasive Breast Carcinoma
brca_tcga_pan_can_atlas_2018	TCGA-BH-A0HX	TCGA-BH-A0HX-01	Invasive Breast Carcinoma
brca_tcga_pan_can_atlas_2018	TCGA-BH-A0HY	TCGA-BH-A0HY-01	Invasive Breast Carcinoma
brca_tcga_pan_can_atlas_2018	TCGA-BH-A0RX	TCGA-BH-A0RX-01	Invasive Breast Carcinoma
brca_tcga_pan_can_atlas_2018	TCGA-BH-A0W3	TCGA-BH-A0W3-01	Invasive Breast Carcinoma
brca_tcga_pan_can_atlas_2018	TCGA-BH-A0W4	TCGA-BH-A0W4-01	Invasive Breast Carcinoma
brca_tcga_pan_can_atlas_2018	TCGA-BH-A0W5	TCGA-BH-A0W5-01	Invasive Breast Carcinoma
brca_tcga_pan_can_atlas_2018	TCGA-BH-A0W7	TCGA-BH-A0W7-01	Invasive Breast Carcinoma
brca_tcga_pan_can_atlas_2018	TCGA-BH-A0WA	TCGA-BH-A0WA-01	Invasive Breast Carcinoma
brca_tcga_pan_can_atlas_2018	TCGA-BH-A18F	TCGA-BH-A18F-01	Invasive Breast Carcinoma
brca_tcga_pan_can_atlas_2018	TCGA-BH-A18G	TCGA-BH-A18G-01	Invasive Breast Carcinoma
brca_tcga_pan_can_atlas_2018	TCGA-BH-A18H	TCGA-BH-A18H-01	Invasive Breast Carcinoma
brca_tcga_pan_can_atlas_2018	TCGA-BH-A18I	TCGA-BH-A18I-01	Invasive Breast Carcinoma
brca_tcga_pan_can_atlas_2018	TCGA-BH-A18J	TCGA-BH-A18J-01	Invasive Breast Carcinoma
brca_tcga_pan_can_atlas_2018	TCGA-BH-A18K	TCGA-BH-A18K-01	Invasive Breast Carcinoma
brca_tcga_pan_can_atlas_2018	TCGA-BH-A18L	TCGA-BH-A18L-01	Invasive Breast Carcinoma
brca_tcga_pan_can_atlas_2018	TCGA-BH-A18M	TCGA-BH-A18M-01	Invasive Breast Carcinoma
brca_tcga_pan_can_atlas_2018	TCGA-BH-A18N	TCGA-BH-A18N-01	Invasive Breast Carcinoma
brca_tcga_pan_can_atlas_2018	TCGA-BH-A18P	TCGA-BH-A18P-01	Invasive Breast Carcinoma
brca_tcga_pan_can_atlas_2018	TCGA-BH-A18Q	TCGA-BH-A18Q-01	Invasive Breast Carcinoma
brca_tcga_pan_can_atlas_2018	TCGA-BH-A18R	TCGA-BH-A18R-01	Invasive Breast Carcinoma
brca_tcga_pan_can_atlas_2018	TCGA-BH-A18S	TCGA-BH-A18S-01	Invasive Breast Carcinoma
brca_tcga_pan_can_atlas_2018	TCGA-BH-A18T	TCGA-BH-A18T-01	Invasive Breast Carcinoma
brca_tcga_pan_can_atlas_2018	TCGA-BH-A18U	TCGA-BH-A18U-01	Invasive Breast Carcinoma
brca_tcga_pan_can_atlas_2018	TCGA-BH-A18V	TCGA-BH-A18V-01	Invasive Breast Carcinoma
brca_tcga_pan_can_atlas_2018	TCGA-BH-A1EN	TCGA-BH-A1EN-01	Invasive Breast Carcinoma
brca_tcga_pan_can_atlas_2018	TCGA-BH-A1EO	TCGA-BH-A1EO-01	Invasive Breast Carcinoma
brca_tcga_pan_can_atlas_2018	TCGA-BH-A1ES	TCGA-BH-A1ES-01	Invasive Breast Carcinoma
brca_tcga_pan_can_atlas_2018	TCGA-BH-A1ET	TCGA-BH-A1ET-01	Invasive Breast Carcinoma
brca_tcga_pan_can_atlas_2018	TCGA-BH-A1EU	TCGA-BH-A1EU-01	Invasive Breast Carcinoma
brca_tcga_pan_can_atlas_2018	TCGA-BH-A1EV	TCGA-BH-A1EV-01	Invasive Breast Carcinoma
brca_tcga_pan_can_atlas_2018	TCGA-BH-A1EW	TCGA-BH-A1EW-01	Invasive Breast Carcinoma
brca_tcga_pan_can_atlas_2018	TCGA-BH-A1EX	TCGA-BH-A1EX-01	Invasive Breast Carcinoma
brca_tcga_pan_can_atlas_2018	TCGA-BH-A1EY	TCGA-BH-A1EY-01	Invasive Breast Carcinoma
brca_tcga_pan_can_atlas_2018	TCGA-BH-A1F0	TCGA-BH-A1F0-01	Invasive Breast Carcinoma
brca_tcga_pan_can_atlas_2018	TCGA-BH-A1F2	TCGA-BH-A1F2-01	Invasive Breast Carcinoma
brca_tcga_pan_can_atlas_2018	TCGA-BH-A1F5	TCGA-BH-A1F5-01	Invasive Breast Carcinoma
brca_tcga_pan_can_atlas_2018	TCGA-BH-A1F6	TCGA-BH-A1F6-01	Invasive Breast Carcinoma
brca_tcga_pan_can_atlas_2018	TCGA-BH-A1F8	TCGA-BH-A1F8-01	Invasive Breast Carcinoma
brca_tcga_pan_can_atlas_2018	TCGA-BH-A1FB	TCGA-BH-A1FB-01	Invasive Breast Carcinoma
brca_tcga_pan_can_atlas_2018	TCGA-BH-A1FC	TCGA-BH-A1FC-01	Invasive Breast Carcinoma
brca_tcga_pan_can_atlas_2018	TCGA-BH-A1FD	TCGA-BH-A1FD-01	Invasive Breast Carcinoma
brca_tcga_pan_can_atlas_2018	TCGA-BH-A1FE	TCGA-BH-A1FE-01	Invasive Breast Carcinoma
brca_tcga_pan_can_atlas_2018	TCGA-BH-A1FG	TCGA-BH-A1FG-01	Invasive Breast Carcinoma
brca_tcga_pan_can_atlas_2018	TCGA-BH-A1FH	TCGA-BH-A1FH-01	Invasive Breast Carcinoma
brca_tcga_pan_can_atlas_2018	TCGA-BH-A1FJ	TCGA-BH-A1FJ-01	Invasive Breast Carcinoma
brca_tcga_pan_can_atlas_2018	TCGA-BH-A1FL	TCGA-BH-A1FL-01	Invasive Breast Carcinoma
brca_tcga_pan_can_atlas_2018	TCGA-BH-A1FM	TCGA-BH-A1FM-01	Invasive Breast Carcinoma
brca_tcga_pan_can_atlas_2018	TCGA-BH-A1FN	TCGA-BH-A1FN-01	Invasive Breast Carcinoma
brca_tcga_pan_can_atlas_2018	TCGA-BH-A1FR	TCGA-BH-A1FR-01	Invasive Breast Carcinoma
brca_tcga_pan_can_atlas_2018	TCGA-BH-A1FU	TCGA-BH-A1FU-01	Invasive Breast Carcinoma
brca_tcga_pan_can_atlas_2018	TCGA-BH-A201	TCGA-BH-A201-01	Invasive Breast Carcinoma
brca_tcga_pan_can_atlas_2018	TCGA-BH-A202	TCGA-BH-A202-01	Invasive Breast Carcinoma
brca_tcga_pan_can_atlas_2018	TCGA-BH-A203	TCGA-BH-A203-01	Invasive Breast Carcinoma
brca_tcga_pan_can_atlas_2018	TCGA-BH-A204	TCGA-BH-A204-01	Invasive Breast Carcinoma
brca_tcga_pan_can_atlas_2018	TCGA-BH-A208	TCGA-BH-A208-01	Invasive Breast Carcinoma
brca_tcga_pan_can_atlas_2018	TCGA-BH-A209	TCGA-BH-A209-01	Invasive Breast Carcinoma
brca_tcga_pan_can_atlas_2018	TCGA-BH-A28O	TCGA-BH-A28O-01	Invasive Breast Carcinoma
brca_tcga_pan_can_atlas_2018	TCGA-BH-A28Q	TCGA-BH-A28Q-01	Invasive Breast Carcinoma
brca_tcga_pan_can_atlas_2018	TCGA-BH-A2L8	TCGA-BH-A2L8-01	Invasive Breast Carcinoma
brca_tcga_pan_can_atlas_2018	TCGA-BH-A42T	TCGA-BH-A42T-01	Invasive Breast Carcinoma
brca_tcga_pan_can_atlas_2018	TCGA-BH-A42U	TCGA-BH-A42U-01	Invasive Breast Carcinoma
brca_tcga_pan_can_atlas_2018	TCGA-BH-A42V	TCGA-BH-A42V-01	Invasive Breast Carcinoma
brca_tcga_pan_can_atlas_2018	TCGA-BH-A5IZ	TCGA-BH-A5IZ-01	Invasive Breast Carcinoma
brca_tcga_pan_can_atlas_2018	TCGA-BH-A5J0	TCGA-BH-A5J0-01	Invasive Breast Carcinoma
brca_tcga_pan_can_atlas_2018	TCGA-BH-A6R8	TCGA-BH-A6R8-01	Invasive Breast Carcinoma
brca_tcga_pan_can_atlas_2018	TCGA-BH-A6R9	TCGA-BH-A6R9-01	Invasive Breast Carcinoma
brca_tcga_pan_can_atlas_2018	TCGA-BH-A8FY	TCGA-BH-A8FY-01	Invasive Breast Carcinoma
brca_tcga_pan_can_atlas_2018	TCGA-BH-A8FZ	TCGA-BH-A8FZ-01	Invasive Breast Carcinoma
brca_tcga_pan_can_atlas_2018	TCGA-BH-A8G0	TCGA-BH-A8G0-01	Invasive Breast Carcinoma
brca_tcga_pan_can_atlas_2018	TCGA-BH-AB28	TCGA-BH-AB28-01	Invasive Breast Carcinoma
brca_tcga_pan_can_atlas_2018	TCGA-C8-A12K	TCGA-C8-A12K-01	Invasive Breast Carcinoma
brca_tcga_pan_can_atlas_2018	TCGA-C8-A12L	TCGA-C8-A12L-01	Invasive Breast Carcinoma
brca_tcga_pan_can_atlas_2018	TCGA-C8-A12M	TCGA-C8-A12M-01	Invasive Breast Carcinoma
brca_tcga_pan_can_atlas_2018	TCGA-C8-A12N	TCGA-C8-A12N-01	Invasive Breast Carcinoma
brca_tcga_pan_can_atlas_2018	TCGA-C8-A12O	TCGA-C8-A12O-01	Invasive Breast Carcinoma
brca_tcga_pan_can_atlas_2018	TCGA-C8-A12P	TCGA-C8-A12P-01	Invasive Breast Carcinoma
brca_tcga_pan_can_atlas_2018	TCGA-C8-A12Q	TCGA-C8-A12Q-01	Invasive Breast Carcinoma
brca_tcga_pan_can_atlas_2018	TCGA-C8-A12T	TCGA-C8-A12T-01	Invasive Breast Carcinoma
brca_tcga_pan_can_atlas_2018	TCGA-C8-A12U	TCGA-C8-A12U-01	Invasive Breast Carcinoma
brca_tcga_pan_can_atlas_2018	TCGA-C8-A12V	TCGA-C8-A12V-01	Invasive Breast Carcinoma
brca_tcga_pan_can_atlas_2018	TCGA-C8-A12W	TCGA-C8-A12W-01	Invasive Breast Carcinoma
brca_tcga_pan_can_atlas_2018	TCGA-C8-A12X	TCGA-C8-A12X-01	Invasive Breast Carcinoma
brca_tcga_pan_can_atlas_2018	TCGA-C8-A12Y	TCGA-C8-A12Y-01	Invasive Breast Carcinoma
brca_tcga_pan_can_atlas_2018	TCGA-C8-A12Z	TCGA-C8-A12Z-01	Invasive Breast Carcinoma
brca_tcga_pan_can_atlas_2018	TCGA-C8-A130	TCGA-C8-A130-01	Invasive Breast Carcinoma
brca_tcga_pan_can_atlas_2018	TCGA-C8-A131	TCGA-C8-A131-01	Invasive Breast Carcinoma
brca_tcga_pan_can_atlas_2018	TCGA-C8-A132	TCGA-C8-A132-01	Invasive Breast Carcinoma
brca_tcga_pan_can_atlas_2018	TCGA-C8-A133	TCGA-C8-A133-01	Invasive Breast Carcinoma
brca_tcga_pan_can_atlas_2018	TCGA-C8-A134	TCGA-C8-A134-01	Invasive Breast Carcinoma
brca_tcga_pan_can_atlas_2018	TCGA-C8-A135	TCGA-C8-A135-01	Invasive Breast Carcinoma
brca_tcga_pan_can_atlas_2018	TCGA-C8-A137	TCGA-C8-A137-01	Invasive Breast Carcinoma
brca_tcga_pan_can_atlas_2018	TCGA-C8-A138	TCGA-C8-A138-01	Invasive Breast Carcinoma
brca_tcga_pan_can_atlas_2018	TCGA-C8-A1HE	TCGA-C8-A1HE-01	Invasive Breast Carcinoma
brca_tcga_pan_can_atlas_2018	TCGA-C8-A1HF	TCGA-C8-A1HF-01	Invasive Breast Carcinoma
brca_tcga_pan_can_atlas_2018	TCGA-C8-A1HG	TCGA-C8-A1HG-01	Invasive Breast Carcinoma
brca_tcga_pan_can_atlas_2018	TCGA-C8-A1HI	TCGA-C8-A1HI-01	Invasive Breast Carcinoma
brca_tcga_pan_can_atlas_2018	TCGA-C8-A1HJ	TCGA-C8-A1HJ-01	Invasive Breast Carcinoma
brca_tcga_pan_can_atlas_2018	TCGA-C8-A1HK	TCGA-C8-A1HK-01	Invasive Breast Carcinoma
brca_tcga_pan_can_atlas_2018	TCGA-C8-A1HL	TCGA-C8-A1HL-01	Invasive Breast Carcinoma
brca_tcga_pan_can_atlas_2018	TCGA-C8-A1HM	TCGA-C8-A1HM-01	Invasive Breast Carcinoma
brca_tcga_pan_can_atlas_2018	TCGA-C8-A1HN	TCGA-C8-A1HN-01	Invasive Breast Carcinoma
brca_tcga_pan_can_atlas_2018	TCGA-C8-A1HO	TCGA-C8-A1HO-01	Invasive Breast Carcinoma
brca_tcga_pan_can_atlas_2018	TCGA-C8-A26V	TCGA-C8-A26V-01	Invasive Breast Carcinoma
brca_tcga_pan_can_atlas_2018	TCGA-C8-A26W	TCGA-C8-A26W-01	Invasive Breast Carcinoma
brca_tcga_pan_can_atlas_2018	TCGA-C8-A26X	TCGA-C8-A26X-01	Invasive Breast Carcinoma
brca_tcga_pan_can_atlas_2018	TCGA-C8-A26Y	TCGA-C8-A26Y-01	Invasive Breast Carcinoma
brca_tcga_pan_can_atlas_2018	TCGA-C8-A26Z	TCGA-C8-A26Z-01	Invasive Breast Carcinoma
brca_tcga_pan_can_atlas_2018	TCGA-C8-A273	TCGA-C8-A273-01	Invasive Breast Carcinoma
brca_tcga_pan_can_atlas_2018	TCGA-C8-A274	TCGA-C8-A274-01	Invasive Breast Carcinoma
brca_tcga_pan_can_atlas_2018	TCGA-C8-A275	TCGA-C8-A275-01	Invasive Breast Carcinoma
brca_tcga_pan_can_atlas_2018	TCGA-C8-A278	TCGA-C8-A278-01	Invasive Breast Carcinoma
brca_tcga_pan_can_atlas_2018	TCGA-C8-A27A	TCGA-C8-A27A-01	Invasive Breast Carcinoma
brca_tcga_pan_can_atlas_2018	TCGA-C8-A27B	TCGA-C8-A27B-01	Invasive Breast Carcinoma
brca_tcga_pan_can_atlas_2018	TCGA-C8-A3M7	TCGA-C8-A3M7-01	Invasive Breast Carcinoma
brca_tcga_pan_can_atlas_2018	TCGA-C8-A3M8	TCGA-C8-A3M8-01	Invasive Breast Carcinoma
brca_tcga_pan_can_atlas_2018	TCGA-C8-A8HP	TCGA-C8-A8HP-01	Invasive Breast Carcinoma
brca_tcga_pan_can_atlas_2018	TCGA-C8-A8HQ	TCGA-C8-A8HQ-01	Invasive Breast Carcinoma
brca_tcga_pan_can_atlas_2018	TCGA-C8-A8HR	TCGA-C8-A8HR-01	Invasive Breast Carcinoma
brca_tcga_pan_can_atlas_2018	TCGA-C8-A9FZ	TCGA-C8-A9FZ-01	Invasive Breast Carcinoma
brca_tcga_pan_can_atlas_2018	TCGA-D8-A13Y	TCGA-D8-A13Y-01	Invasive Breast Carcinoma
brca_tcga_pan_can_atlas_2018	TCGA-D8-A13Z	TCGA-D8-A13Z-01	Invasive Breast Carcinoma
brca_tcga_pan_can_atlas_2018	TCGA-D8-A140	TCGA-D8-A140-01	Invasive Breast Carcinoma
brca_tcga_pan_can_atlas_2018	TCGA-D8-A141	TCGA-D8-A141-01	Invasive Breast Carcinoma
brca_tcga_pan_can_atlas_2018	TCGA-D8-A142	TCGA-D8-A142-01	Invasive Breast Carcinoma
brca_tcga_pan_can_atlas_2018	TCGA-D8-A143	TCGA-D8-A143-01	Invasive Breast Carcinoma
brca_tcga_pan_can_atlas_2018	TCGA-D8-A145	TCGA-D8-A145-01	Invasive Breast Carcinoma
brca_tcga_pan_can_atlas_2018	TCGA-D8-A147	TCGA-D8-A147-01	Invasive Breast Carcinoma
brca_tcga_pan_can_atlas_2018	TCGA-D8-A1J8	TCGA-D8-A1J8-01	Invasive Breast Carcinoma
brca_tcga_pan_can_atlas_2018	TCGA-D8-A1J9	TCGA-D8-A1J9-01	Invasive Breast Carcinoma
brca_tcga_pan_can_atlas_2018	TCGA-D8-A1JA	TCGA-D8-A1JA-01	Invasive Breast Carcinoma
brca_tcga_pan_can_atlas_2018	TCGA-D8-A1JB	TCGA-D8-A1JB-01	Invasive Breast Carcinoma
brca_tcga_pan_can_atlas_2018	TCGA-D8-A1JC	TCGA-D8-A1JC-01	Invasive Breast Carcinoma
brca_tcga_pan_can_atlas_2018	TCGA-D8-A1JD	TCGA-D8-A1JD-01	Invasive Breast Carcinoma
brca_tcga_pan_can_atlas_2018	TCGA-D8-A1JE	TCGA-D8-A1JE-01	Invasive Breast Carcinoma
brca_tcga_pan_can_atlas_2018	TCGA-D8-A1JF	TCGA-D8-A1JF-01	Invasive Breast Carcinoma
brca_tcga_pan_can_atlas_2018	TCGA-D8-A1JG	TCGA-D8-A1JG-01	Invasive Breast Carcinoma
brca_tcga_pan_can_atlas_2018	TCGA-D8-A1JH	TCGA-D8-A1JH-01	Invasive Breast Carcinoma
brca_tcga_pan_can_atlas_2018	TCGA-D8-A1JI	TCGA-D8-A1JI-01	Invasive Breast Carcinoma
brca_tcga_pan_can_atlas_2018	TCGA-D8-A1JJ	TCGA-D8-A1JJ-01	Invasive Breast Carcinoma
brca_tcga_pan_can_atlas_2018	TCGA-D8-A1JK	TCGA-D8-A1JK-01	Invasive Breast Carcinoma
brca_tcga_pan_can_atlas_2018	TCGA-D8-A1JL	TCGA-D8-A1JL-01	Invasive Breast Carcinoma
brca_tcga_pan_can_atlas_2018	TCGA-D8-A1JM	TCGA-D8-A1JM-01	Invasive Breast Carcinoma
brca_tcga_pan_can_atlas_2018	TCGA-D8-A1JN	TCGA-D8-A1JN-01	Invasive Breast Carcinoma
brca_tcga_pan_can_atlas_2018	TCGA-D8-A1JP	TCGA-D8-A1JP-01	Invasive Breast Carcinoma
brca_tcga_pan_can_atlas_2018	TCGA-D8-A1JS	TCGA-D8-A1JS-01	Invasive Breast Carcinoma
brca_tcga_pan_can_atlas_2018	TCGA-D8-A1JT	TCGA-D8-A1JT-01	Invasive Breast Carcinoma
brca_tcga_pan_can_atlas_2018	TCGA-D8-A1JU	TCGA-D8-A1JU-01	Invasive Breast Carcinoma
brca_tcga_pan_can_atlas_2018	TCGA-D8-A1X5	TCGA-D8-A1X5-01	Invasive Breast Carcinoma
brca_tcga_pan_can_atlas_2018	TCGA-D8-A1X6	TCGA-D8-A1X6-01	Invasive Breast Carcinoma
brca_tcga_pan_can_atlas_2018	TCGA-D8-A1X7	TCGA-D8-A1X7-01	Invasive Breast Carcinoma
brca_tcga_pan_can_atlas_2018	TCGA-D8-A1X8	TCGA-D8-A1X8-01	Invasive Breast Carcinoma
brca_tcga_pan_can_atlas_2018	TCGA-D8-A1X9	TCGA-D8-A1X9-01	Invasive Breast Carcinoma
brca_tcga_pan_can_atlas_2018	TCGA-D8-A1XA	TCGA-D8-A1XA-01	Invasive Breast Carcinoma
brca_tcga_pan_can_atlas_2018	TCGA-D8-A1XB	TCGA-D8-A1XB-01	Invasive Breast Carcinoma
brca_tcga_pan_can_atlas_2018	TCGA-D8-A1XC	TCGA-D8-A1XC-01	Invasive Breast Carcinoma
brca_tcga_pan_can_atlas_2018	TCGA-D8-A1XD	TCGA-D8-A1XD-01	Invasive Breast Carcinoma
brca_tcga_pan_can_atlas_2018	TCGA-D8-A1XF	TCGA-D8-A1XF-01	Invasive Breast Carcinoma
brca_tcga_pan_can_atlas_2018	TCGA-D8-A1XG	TCGA-D8-A1XG-01	Invasive Breast Carcinoma
brca_tcga_pan_can_atlas_2018	TCGA-D8-A1XJ	TCGA-D8-A1XJ-01	Invasive Breast Carcinoma
brca_tcga_pan_can_atlas_2018	TCGA-D8-A1XK	TCGA-D8-A1XK-01	Invasive Breast Carcinoma
brca_tcga_pan_can_atlas_2018	TCGA-D8-A1XL	TCGA-D8-A1XL-01	Invasive Breast Carcinoma
brca_tcga_pan_can_atlas_2018	TCGA-D8-A1XM	TCGA-D8-A1XM-01	Invasive Breast Carcinoma
brca_tcga_pan_can_atlas_2018	TCGA-D8-A1XO	TCGA-D8-A1XO-01	Invasive Breast Carcinoma
brca_tcga_pan_can_atlas_2018	TCGA-D8-A1XQ	TCGA-D8-A1XQ-01	Invasive Breast Carcinoma
brca_tcga_pan_can_atlas_2018	TCGA-D8-A1XR	TCGA-D8-A1XR-01	Invasive Breast Carcinoma
brca_tcga_pan_can_atlas_2018	TCGA-D8-A1XS	TCGA-D8-A1XS-01	Invasive Breast Carcinoma
brca_tcga_pan_can_atlas_2018	TCGA-D8-A1XT	TCGA-D8-A1XT-01	Invasive Breast Carcinoma
brca_tcga_pan_can_atlas_2018	TCGA-D8-A1XU	TCGA-D8-A1XU-01	Invasive Breast Carcinoma
brca_tcga_pan_can_atlas_2018	TCGA-D8-A1XV	TCGA-D8-A1XV-01	Invasive Breast Carcinoma
brca_tcga_pan_can_atlas_2018	TCGA-D8-A1XW	TCGA-D8-A1XW-01	Invasive Breast Carcinoma
brca_tcga_pan_can_atlas_2018	TCGA-D8-A1XY	TCGA-D8-A1XY-01	Invasive Breast Carcinoma
brca_tcga_pan_can_atlas_2018	TCGA-D8-A1XZ	TCGA-D8-A1XZ-01	Invasive Breast Carcinoma
brca_tcga_pan_can_atlas_2018	TCGA-D8-A1Y0	TCGA-D8-A1Y0-01	Invasive Breast Carcinoma
brca_tcga_pan_can_atlas_2018	TCGA-D8-A1Y1	TCGA-D8-A1Y1-01	Invasive Breast Carcinoma
brca_tcga_pan_can_atlas_2018	TCGA-D8-A1Y2	TCGA-D8-A1Y2-01	Invasive Breast Carcinoma
brca_tcga_pan_can_atlas_2018	TCGA-D8-A1Y3	TCGA-D8-A1Y3-01	Invasive Breast Carcinoma
brca_tcga_pan_can_atlas_2018	TCGA-D8-A27E	TCGA-D8-A27E-01	Invasive Breast Carcinoma
brca_tcga_pan_can_atlas_2018	TCGA-D8-A27F	TCGA-D8-A27F-01	Invasive Breast Carcinoma
brca_tcga_pan_can_atlas_2018	TCGA-D8-A27G	TCGA-D8-A27G-01	Invasive Breast Carcinoma
brca_tcga_pan_can_atlas_2018	TCGA-D8-A27H	TCGA-D8-A27H-01	Invasive Breast Carcinoma
brca_tcga_pan_can_atlas_2018	TCGA-D8-A27I	TCGA-D8-A27I-01	Invasive Breast Carcinoma
brca_tcga_pan_can_atlas_2018	TCGA-D8-A27K	TCGA-D8-A27K-01	Invasive Breast Carcinoma
brca_tcga_pan_can_atlas_2018	TCGA-D8-A27L	TCGA-D8-A27L-01	Invasive Breast Carcinoma
brca_tcga_pan_can_atlas_2018	TCGA-D8-A27M	TCGA-D8-A27M-01	Invasive Breast Carcinoma
brca_tcga_pan_can_atlas_2018	TCGA-D8-A27N	TCGA-D8-A27N-01	Invasive Breast Carcinoma
brca_tcga_pan_can_atlas_2018	TCGA-D8-A27P	TCGA-D8-A27P-01	Invasive Breast Carcinoma
brca_tcga_pan_can_atlas_2018	TCGA-D8-A27R	TCGA-D8-A27R-01	Invasive Breast Carcinoma
brca_tcga_pan_can_atlas_2018	TCGA-D8-A27T	TCGA-D8-A27T-01	Invasive Breast Carcinoma
brca_tcga_pan_can_atlas_2018	TCGA-D8-A27V	TCGA-D8-A27V-01	Invasive Breast Carcinoma
brca_tcga_pan_can_atlas_2018	TCGA-D8-A27W	TCGA-D8-A27W-01	Invasive Breast Carcinoma
brca_tcga_pan_can_atlas_2018	TCGA-D8-A3Z5	TCGA-D8-A3Z5-01	Invasive Breast Carcinoma
brca_tcga_pan_can_atlas_2018	TCGA-D8-A3Z6	TCGA-D8-A3Z6-01	Invasive Breast Carcinoma
brca_tcga_pan_can_atlas_2018	TCGA-D8-A4Z1	TCGA-D8-A4Z1-01	Invasive Breast Carcinoma
brca_tcga_pan_can_atlas_2018	TCGA-D8-A73U	TCGA-D8-A73U-01	Invasive Breast Carcinoma
brca_tcga_pan_can_atlas_2018	TCGA-D8-A73W	TCGA-D8-A73W-01	Invasive Breast Carcinoma
brca_tcga_pan_can_atlas_2018	TCGA-D8-A73X	TCGA-D8-A73X-01	Invasive Breast Carcinoma
brca_tcga_pan_can_atlas_2018	TCGA-E2-A105	TCGA-E2-A105-01	Invasive Breast Carcinoma
brca_tcga_pan_can_atlas_2018	TCGA-E2-A107	TCGA-E2-A107-01	Invasive Breast Carcinoma
brca_tcga_pan_can_atlas_2018	TCGA-E2-A108	TCGA-E2-A108-01	Invasive Breast Carcinoma
brca_tcga_pan_can_atlas_2018	TCGA-E2-A109	TCGA-E2-A109-01	Invasive Breast Carcinoma
brca_tcga_pan_can_atlas_2018	TCGA-E2-A10A	TCGA-E2-A10A-01	Invasive Breast Carcinoma
brca_tcga_pan_can_atlas_2018	TCGA-E2-A10B	TCGA-E2-A10B-01	Invasive Breast Carcinoma
brca_tcga_pan_can_atlas_2018	TCGA-E2-A10C	TCGA-E2-A10C-01	Invasive Breast Carcinoma
brca_tcga_pan_can_atlas_2018	TCGA-E2-A10E	TCGA-E2-A10E-01	Invasive Breast Carcinoma
brca_tcga_pan_can_atlas_2018	TCGA-E2-A10F	TCGA-E2-A10F-01	Invasive Breast Carcinoma
brca_tcga_pan_can_atlas_2018	TCGA-E2-A14N	TCGA-E2-A14N-01	Invasive Breast Carcinoma
brca_tcga_pan_can_atlas_2018	TCGA-E2-A14O	TCGA-E2-A14O-01	Invasive Breast Carcinoma
brca_tcga_pan_can_atlas_2018	TCGA-E2-A14P	TCGA-E2-A14P-01	Invasive Breast Carcinoma
brca_tcga_pan_can_atlas_2018	TCGA-E2-A14Q	TCGA-E2-A14Q-01	Invasive Breast Carcinoma
brca_tcga_pan_can_atlas_2018	TCGA-E2-A14R	TCGA-E2-A14R-01	Invasive Breast Carcinoma
brca_tcga_pan_can_atlas_2018	TCGA-E2-A14S	TCGA-E2-A14S-01	Invasive Breast Carcinoma
brca_tcga_pan_can_atlas_2018	TCGA-E2-A14T	TCGA-E2-A14T-01	Invasive Breast Carcinoma
brca_tcga_pan_can_atlas_2018	TCGA-E2-A14U	TCGA-E2-A14U-01	Invasive Breast Carcinoma
brca_tcga_pan_can_atlas_2018	TCGA-E2-A14V	TCGA-E2-A14V-01	Invasive Breast Carcinoma
brca_tcga_pan_can_atlas_2018	TCGA-E2-A14W	TCGA-E2-A14W-01	Invasive Breast Carcinoma
brca_tcga_pan_can_atlas_2018	TCGA-E2-A14X	TCGA-E2-A14X-01	Invasive Breast Carcinoma
brca_tcga_pan_can_atlas_2018	TCGA-E2-A14Y	TCGA-E2-A14Y-01	Invasive Breast Carcinoma
brca_tcga_pan_can_atlas_2018	TCGA-E2-A14Z	TCGA-E2-A14Z-01	Invasive Breast Carcinoma
brca_tcga_pan_can_atlas_2018	TCGA-E2-A150	TCGA-E2-A150-01	Invasive Breast Carcinoma
brca_tcga_pan_can_atlas_2018	TCGA-E2-A152	TCGA-E2-A152-01	Invasive Breast Carcinoma
brca_tcga_pan_can_atlas_2018	TCGA-E2-A153	TCGA-E2-A153-01	Invasive Breast Carcinoma
brca_tcga_pan_can_atlas_2018	TCGA-E2-A154	TCGA-E2-A154-01	Invasive Breast Carcinoma
brca_tcga_pan_can_atlas_2018	TCGA-E2-A155	TCGA-E2-A155-01	Invasive Breast Carcinoma
brca_tcga_pan_can_atlas_2018	TCGA-E2-A156	TCGA-E2-A156-01	Invasive Breast Carcinoma
brca_tcga_pan_can_atlas_2018	TCGA-E2-A158	TCGA-E2-A158-01	Invasive Breast Carcinoma
brca_tcga_pan_can_atlas_2018	TCGA-E2-A159	TCGA-E2-A159-01	Invasive Breast Carcinoma
brca_tcga_pan_can_atlas_2018	TCGA-E2-A15A	TCGA-E2-A15A-01	Invasive Breast Carcinoma
brca_tcga_pan_can_atlas_2018	TCGA-E2-A15C	TCGA-E2-A15C-01	Invasive Breast Carcinoma
brca_tcga_pan_can_atlas_2018	TCGA-E2-A15D	TCGA-E2-A15D-01	Invasive Breast Carcinoma
brca_tcga_pan_can_atlas_2018	TCGA-E2-A15E	TCGA-E2-A15E-01	Invasive Breast Carcinoma
brca_tcga_pan_can_atlas_2018	TCGA-E2-A15F	TCGA-E2-A15F-01	Invasive Breast Carcinoma
brca_tcga_pan_can_atlas_2018	TCGA-E2-A15G	TCGA-E2-A15G-01	Invasive Breast Carcinoma
brca_tcga_pan_can_atlas_2018	TCGA-E2-A15H	TCGA-E2-A15H-01	Invasive Breast Carcinoma
brca_tcga_pan_can_atlas_2018	TCGA-E2-A15I	TCGA-E2-A15I-01	Invasive Breast Carcinoma
brca_tcga_pan_can_atlas_2018	TCGA-E2-A15J	TCGA-E2-A15J-01	Invasive Breast Carcinoma
brca_tcga_pan_can_atlas_2018	TCGA-E2-A15K	TCGA-E2-A15K-01	Invasive Breast Carcinoma
brca_tcga_pan_can_atlas_2018	TCGA-E2-A15L	TCGA-E2-A15L-01	Invasive Breast Carcinoma
brca_tcga_pan_can_atlas_2018	TCGA-E2-A15M	TCGA-E2-A15M-01	Invasive Breast Carcinoma
brca_tcga_pan_can_atlas_2018	TCGA-E2-A15O	TCGA-E2-A15O-01	Invasive Breast Carcinoma
brca_tcga_pan_can_atlas_2018	TCGA-E2-A15P	TCGA-E2-A15P-01	Invasive Breast Carcinoma
brca_tcga_pan_can_atlas_2018	TCGA-E2-A15R	TCGA-E2-A15R-01	Invasive Breast Carcinoma
brca_tcga_pan_can_atlas_2018	TCGA-E2-A15S	TCGA-E2-A15S-01	Invasive Breast Carcinoma
brca_tcga_pan_can_atlas_2018	TCGA-E2-A15T	TCGA-E2-A15T-01	Invasive Breast Carcinoma
brca_tcga_pan_can_atlas_2018	TCGA-E2-A1AZ	TCGA-E2-A1AZ-01	Invasive Breast Carcinoma
brca_tcga_pan_can_atlas_2018	TCGA-E2-A1B0	TCGA-E2-A1B0-01	Invasive Breast Carcinoma
brca_tcga_pan_can_atlas_2018	TCGA-E2-A1B1	TCGA-E2-A1B1-01	Invasive Breast Carcinoma
brca_tcga_pan_can_atlas_2018	TCGA-E2-A1B4	TCGA-E2-A1B4-01	Invasive Breast Carcinoma
brca_tcga_pan_can_atlas_2018	TCGA-E2-A1B5	TCGA-E2-A1B5-01	Invasive Breast Carcinoma
brca_tcga_pan_can_atlas_2018	TCGA-E2-A1B6	TCGA-E2-A1B6-01	Invasive Breast Carcinoma
brca_tcga_pan_can_atlas_2018	TCGA-E2-A1BC	TCGA-E2-A1BC-01	Invasive Breast Carcinoma
brca_tcga_pan_can_atlas_2018	TCGA-E2-A1BD	TCGA-E2-A1BD-01	Invasive Breast Carcinoma
brca_tcga_pan_can_atlas_2018	TCGA-E2-A1IE	TCGA-E2-A1IE-01	Invasive Breast Carcinoma
brca_tcga_pan_can_atlas_2018	TCGA-E2-A1IF	TCGA-E2-A1IF-01	Invasive Breast Carcinoma
brca_tcga_pan_can_atlas_2018	TCGA-E2-A1IG	TCGA-E2-A1IG-01	Invasive Breast Carcinoma
brca_tcga_pan_can_atlas_2018	TCGA-E2-A1IH	TCGA-E2-A1IH-01	Invasive Breast Carcinoma
brca_tcga_pan_can_atlas_2018	TCGA-E2-A1II	TCGA-E2-A1II-01	Invasive Breast Carcinoma
brca_tcga_pan_can_atlas_2018	TCGA-E2-A1IJ	TCGA-E2-A1IJ-01	Invasive Breast Carcinoma
brca_tcga_pan_can_atlas_2018	TCGA-E2-A1IK	TCGA-E2-A1IK-01	Invasive Breast Carcinoma
brca_tcga_pan_can_atlas_2018	TCGA-E2-A1IL	TCGA-E2-A1IL-01	Invasive Breast Carcinoma
brca_tcga_pan_can_atlas_2018	TCGA-E2-A1IN	TCGA-E2-A1IN-01	Invasive Breast Carcinoma
brca_tcga_pan_can_atlas_2018	TCGA-E2-A1IO	TCGA-E2-A1IO-01	Invasive Breast Carcinoma
brca_tcga_pan_can_atlas_2018	TCGA-E2-A1IU	TCGA-E2-A1IU-01	Invasive Breast Carcinoma
brca_tcga_pan_can_atlas_2018	TCGA-E2-A1L6	TCGA-E2-A1L6-01	Invasive Breast Carcinoma
brca_tcga_pan_can_atlas_2018	TCGA-E2-A1L7	TCGA-E2-A1L7-01	Invasive Breast Carcinoma
brca_tcga_pan_can_atlas_2018	TCGA-E2-A1L8	TCGA-E2-A1L8-01	Invasive Breast Carcinoma
brca_tcga_pan_can_atlas_2018	TCGA-E2-A1L9	TCGA-E2-A1L9-01	Invasive Breast Carcinoma
brca_tcga_pan_can_atlas_2018	TCGA-E2-A1LA	TCGA-E2-A1LA-01	Invasive Breast Carcinoma
brca_tcga_pan_can_atlas_2018	TCGA-E2-A1LB	TCGA-E2-A1LB-01	Invasive Breast Carcinoma
brca_tcga_pan_can_atlas_2018	TCGA-E2-A1LE	TCGA-E2-A1LE-01	Invasive Breast Carcinoma
brca_tcga_pan_can_atlas_2018	TCGA-E2-A1LG	TCGA-E2-A1LG-01	Invasive Breast Carcinoma
brca_tcga_pan_can_atlas_2018	TCGA-E2-A1LH	TCGA-E2-A1LH-01	Invasive Breast Carcinoma
brca_tcga_pan_can_atlas_2018	TCGA-E2-A1LI	TCGA-E2-A1LI-01	Invasive Breast Carcinoma
brca_tcga_pan_can_atlas_2018	TCGA-E2-A1LK	TCGA-E2-A1LK-01	Invasive Breast Carcinoma
brca_tcga_pan_can_atlas_2018	TCGA-E2-A1LL	TCGA-E2-A1LL-01	Invasive Breast Carcinoma
brca_tcga_pan_can_atlas_2018	TCGA-E2-A1LS	TCGA-E2-A1LS-01	Invasive Breast Carcinoma
brca_tcga_pan_can_atlas_2018	TCGA-E2-A2P5	TCGA-E2-A2P5-01	Invasive Breast Carcinoma
brca_tcga_pan_can_atlas_2018	TCGA-E2-A2P6	TCGA-E2-A2P6-01	Invasive Breast Carcinoma
brca_tcga_pan_can_atlas_2018	TCGA-E2-A3DX	TCGA-E2-A3DX-01	Invasive Breast Carcinoma
brca_tcga_pan_can_atlas_2018	TCGA-E2-A56Z	TCGA-E2-A56Z-01	Invasive Breast Carcinoma
brca_tcga_pan_can_atlas_2018	TCGA-E2-A570	TCGA-E2-A570-01	Invasive Breast Carcinoma
brca_tcga_pan_can_atlas_2018	TCGA-E2-A573	TCGA-E2-A573-01	Invasive Breast Carcinoma
brca_tcga_pan_can_atlas_2018	TCGA-E2-A574	TCGA-E2-A574-01	Invasive Breast Carcinoma
brca_tcga_pan_can_atlas_2018	TCGA-E2-A576	TCGA-E2-A576-01	Invasive Breast Carcinoma
brca_tcga_pan_can_atlas_2018	TCGA-E2-A9RU	TCGA-E2-A9RU-01	Invasive Breast Carcinoma
brca_tcga_pan_can_atlas_2018	TCGA-E9-A1N3	TCGA-E9-A1N3-01	Invasive Breast Carcinoma
brca_tcga_pan_can_atlas_2018	TCGA-E9-A1N4	TCGA-E9-A1N4-01	Invasive Breast Carcinoma
brca_tcga_pan_can_atlas_2018	TCGA-E9-A1N5	TCGA-E9-A1N5-01	Invasive Breast Carcinoma
brca_tcga_pan_can_atlas_2018	TCGA-E9-A1N6	TCGA-E9-A1N6-01	Invasive Breast Carcinoma
brca_tcga_pan_can_atlas_2018	TCGA-E9-A1N8	TCGA-E9-A1N8-01	Invasive Breast Carcinoma
brca_tcga_pan_can_atlas_2018	TCGA-E9-A1N9	TCGA-E9-A1N9-01	Invasive Breast Carcinoma
brca_tcga_pan_can_atlas_2018	TCGA-E9-A1NA	TCGA-E9-A1NA-01	Invasive Breast Carcinoma
brca_tcga_pan_can_atlas_2018	TCGA-E9-A1NC	TCGA-E9-A1NC-01	Invasive Breast Carcinoma
brca_tcga_pan_can_atlas_2018	TCGA-E9-A1ND	TCGA-E9-A1ND-01	Invasive Breast Carcinoma
brca_tcga_pan_can_atlas_2018	TCGA-E9-A1NE	TCGA-E9-A1NE-01	Invasive Breast Carcinoma
brca_tcga_pan_can_atlas_2018	TCGA-E9-A1NF	TCGA-E9-A1NF-01	Invasive Breast Carcinoma
brca_tcga_pan_can_atlas_2018	TCGA-E9-A1NG	TCGA-E9-A1NG-01	Invasive Breast Carcinoma
brca_tcga_pan_can_atlas_2018	TCGA-E9-A1NH	TCGA-E9-A1NH-01	Invasive Breast Carcinoma
brca_tcga_pan_can_atlas_2018	TCGA-E9-A1NI	TCGA-E9-A1NI-01	Invasive Breast Carcinoma
brca_tcga_pan_can_atlas_2018	TCGA-E9-A1QZ	TCGA-E9-A1QZ-01	Invasive Breast Carcinoma
brca_tcga_pan_can_atlas_2018	TCGA-E9-A1R0	TCGA-E9-A1R0-01	Invasive Breast Carcinoma
brca_tcga_pan_can_atlas_2018	TCGA-E9-A1R2	TCGA-E9-A1R2-01	Invasive Breast Carcinoma
brca_tcga_pan_can_atlas_2018	TCGA-E9-A1R3	TCGA-E9-A1R3-01	Invasive Breast Carcinoma
brca_tcga_pan_can_atlas_2018	TCGA-E9-A1R4	TCGA-E9-A1R4-01	Invasive Breast Carcinoma
brca_tcga_pan_can_atlas_2018	TCGA-E9-A1R5	TCGA-E9-A1R5-01	Invasive Breast Carcinoma
brca_tcga_pan_can_atlas_2018	TCGA-E9-A1R6	TCGA-E9-A1R6-01	Invasive Breast Carcinoma
brca_tcga_pan_can_atlas_2018	TCGA-E9-A1R7	TCGA-E9-A1R7-01	Invasive Breast Carcinoma
brca_tcga_pan_can_atlas_2018	TCGA-E9-A1RA	TCGA-E9-A1RA-01	Invasive Breast Carcinoma
brca_tcga_pan_can_atlas_2018	TCGA-E9-A1RB	TCGA-E9-A1RB-01	Invasive Breast Carcinoma
brca_tcga_pan_can_atlas_2018	TCGA-E9-A1RC	TCGA-E9-A1RC-01	Invasive Breast Carcinoma
brca_tcga_pan_can_atlas_2018	TCGA-E9-A1RD	TCGA-E9-A1RD-01	Invasive Breast Carcinoma
brca_tcga_pan_can_atlas_2018	TCGA-E9-A1RE	TCGA-E9-A1RE-01	Invasive Breast Carcinoma
brca_tcga_pan_can_atlas_2018	TCGA-E9-A1RF	TCGA-E9-A1RF-01	Invasive Breast Carcinoma
brca_tcga_pan_can_atlas_2018	TCGA-E9-A1RG	TCGA-E9-A1RG-01	Invasive Breast Carcinoma
brca_tcga_pan_can_atlas_2018	TCGA-E9-A1RH	TCGA-E9-A1RH-01	Invasive Breast Carcinoma
brca_tcga_pan_can_atlas_2018	TCGA-E9-A1RI	TCGA-E9-A1RI-01	Invasive Breast Carcinoma
brca_tcga_pan_can_atlas_2018	TCGA-E9-A226	TCGA-E9-A226-01	Invasive Breast Carcinoma
brca_tcga_pan_can_atlas_2018	TCGA-E9-A227	TCGA-E9-A227-01	Invasive Breast Carcinoma
brca_tcga_pan_can_atlas_2018	TCGA-E9-A228	TCGA-E9-A228-01	Invasive Breast Carcinoma
brca_tcga_pan_can_atlas_2018	TCGA-E9-A229	TCGA-E9-A229-01	Invasive Breast Carcinoma
brca_tcga_pan_can_atlas_2018	TCGA-E9-A22A	TCGA-E9-A22A-01	Invasive Breast Carcinoma
brca_tcga_pan_can_atlas_2018	TCGA-E9-A22B	TCGA-E9-A22B-01	Invasive Breast Carcinoma
brca_tcga_pan_can_atlas_2018	TCGA-E9-A22D	TCGA-E9-A22D-01	Invasive Breast Carcinoma
brca_tcga_pan_can_atlas_2018	TCGA-E9-A22E	TCGA-E9-A22E-01	Invasive Breast Carcinoma
brca_tcga_pan_can_atlas_2018	TCGA-E9-A22G	TCGA-E9-A22G-01	Invasive Breast Carcinoma
brca_tcga_pan_can_atlas_2018	TCGA-E9-A22H	TCGA-E9-A22H-01	Invasive Breast Carcinoma
brca_tcga_pan_can_atlas_2018	TCGA-E9-A243	TCGA-E9-A243-01	Invasive Breast Carcinoma
brca_tcga_pan_can_atlas_2018	TCGA-E9-A244	TCGA-E9-A244-01	Invasive Breast Carcinoma
brca_tcga_pan_can_atlas_2018	TCGA-E9-A245	TCGA-E9-A245-01	Invasive Breast Carcinoma
brca_tcga_pan_can_atlas_2018	TCGA-E9-A247	TCGA-E9-A247-01	Invasive Breast Carcinoma
brca_tcga_pan_can_atlas_2018	TCGA-E9-A248	TCGA-E9-A248-01	Invasive Breast Carcinoma
brca_tcga_pan_can_atlas_2018	TCGA-E9-A249	TCGA-E9-A249-01	Invasive Breast Carcinoma
brca_tcga_pan_can_atlas_2018	TCGA-E9-A24A	TCGA-E9-A24A-01	Invasive Breast Carcinoma
brca_tcga_pan_can_atlas_2018	TCGA-E9-A295	TCGA-E9-A295-01	Invasive Breast Carcinoma
brca_tcga_pan_can_atlas_2018	TCGA-E9-A2JS	TCGA-E9-A2JS-01	Invasive Breast Carcinoma
brca_tcga_pan_can_atlas_2018	TCGA-E9-A2JT	TCGA-E9-A2JT-01	Invasive Breast Carcinoma
brca_tcga_pan_can_atlas_2018	TCGA-E9-A3HO	TCGA-E9-A3HO-01	Invasive Breast Carcinoma
brca_tcga_pan_can_atlas_2018	TCGA-E9-A3Q9	TCGA-E9-A3Q9-01	Invasive Breast Carcinoma
brca_tcga_pan_can_atlas_2018	TCGA-E9-A3QA	TCGA-E9-A3QA-01	Invasive Breast Carcinoma
brca_tcga_pan_can_atlas_2018	TCGA-E9-A3X8	TCGA-E9-A3X8-01	Invasive Breast Carcinoma
brca_tcga_pan_can_atlas_2018	TCGA-E9-A54X	TCGA-E9-A54X-01	Invasive Breast Carcinoma
brca_tcga_pan_can_atlas_2018	TCGA-E9-A54Y	TCGA-E9-A54Y-01	Invasive Breast Carcinoma
brca_tcga_pan_can_atlas_2018	TCGA-E9-A5FK	TCGA-E9-A5FK-01	Invasive Breast Carcinoma
brca_tcga_pan_can_atlas_2018	TCGA-E9-A5FL	TCGA-E9-A5FL-01	Invasive Breast Carcinoma
brca_tcga_pan_can_atlas_2018	TCGA-E9-A5UO	TCGA-E9-A5UO-01	Invasive Breast Carcinoma
brca_tcga_pan_can_atlas_2018	TCGA-E9-A5UP	TCGA-E9-A5UP-01	Invasive Breast Carcinoma
brca_tcga_pan_can_atlas_2018	TCGA-E9-A6HE	TCGA-E9-A6HE-01	Invasive Breast Carcinoma
brca_tcga_pan_can_atlas_2018	TCGA-EW-A1IW	TCGA-EW-A1IW-01	Invasive Breast Carcinoma
brca_tcga_pan_can_atlas_2018	TCGA-EW-A1IX	TCGA-EW-A1IX-01	Invasive Breast Carcinoma
brca_tcga_pan_can_atlas_2018	TCGA-EW-A1IY	TCGA-EW-A1IY-01	Invasive Breast Carcinoma
brca_tcga_pan_can_atlas_2018	TCGA-EW-A1IZ	TCGA-EW-A1IZ-01	Invasive Breast Carcinoma
brca_tcga_pan_can_atlas_2018	TCGA-EW-A1J1	TCGA-EW-A1J1-01	Invasive Breast Carcinoma
brca_tcga_pan_can_atlas_2018	TCGA-EW-A1J2	TCGA-EW-A1J2-01	Invasive Breast Carcinoma
brca_tcga_pan_can_atlas_2018	TCGA-EW-A1J3	TCGA-EW-A1J3-01	Invasive Breast Carcinoma
brca_tcga_pan_can_atlas_2018	TCGA-EW-A1J5	TCGA-EW-A1J5-01	Invasive Breast Carcinoma
brca_tcga_pan_can_atlas_2018	TCGA-EW-A1J6	TCGA-EW-A1J6-01	Invasive Breast Carcinoma
brca_tcga_pan_can_atlas_2018	TCGA-EW-A1OV	TCGA-EW-A1OV-01	Invasive Breast Carcinoma
brca_tcga_pan_can_atlas_2018	TCGA-EW-A1OW	TCGA-EW-A1OW-01	Invasive Breast Carcinoma
brca_tcga_pan_can_atlas_2018	TCGA-EW-A1OX	TCGA-EW-A1OX-01	Invasive Breast Carcinoma
brca_tcga_pan_can_atlas_2018	TCGA-EW-A1OY	TCGA-EW-A1OY-01	Invasive Breast Carcinoma
brca_tcga_pan_can_atlas_2018	TCGA-EW-A1OZ	TCGA-EW-A1OZ-01	Invasive Breast Carcinoma
brca_tcga_pan_can_atlas_2018	TCGA-EW-A1P0	TCGA-EW-A1P0-01	Invasive Breast Carcinoma
brca_tcga_pan_can_atlas_2018	TCGA-EW-A1P1	TCGA-EW-A1P1-01	Invasive Breast Carcinoma
brca_tcga_pan_can_atlas_2018	TCGA-EW-A1P3	TCGA-EW-A1P3-01	Invasive Breast Carcinoma
brca_tcga_pan_can_atlas_2018	TCGA-EW-A1P4	TCGA-EW-A1P4-01	Invasive Breast Carcinoma
brca_tcga_pan_can_atlas_2018	TCGA-EW-A1P5	TCGA-EW-A1P5-01	Invasive Breast Carcinoma
brca_tcga_pan_can_atlas_2018	TCGA-EW-A1P6	TCGA-EW-A1P6-01	Invasive Breast Carcinoma
brca_tcga_pan_can_atlas_2018	TCGA-EW-A1P7	TCGA-EW-A1P7-01	Invasive Breast Carcinoma
brca_tcga_pan_can_atlas_2018	TCGA-EW-A1P8	TCGA-EW-A1P8-01	Invasive Breast Carcinoma
brca_tcga_pan_can_atlas_2018	TCGA-EW-A1PA	TCGA-EW-A1PA-01	Invasive Breast Carcinoma
brca_tcga_pan_can_atlas_2018	TCGA-EW-A1PB	TCGA-EW-A1PB-01	Invasive Breast Carcinoma
brca_tcga_pan_can_atlas_2018	TCGA-EW-A1PC	TCGA-EW-A1PC-01	Invasive Breast Carcinoma
brca_tcga_pan_can_atlas_2018	TCGA-EW-A1PD	TCGA-EW-A1PD-01	Invasive Breast Carcinoma
brca_tcga_pan_can_atlas_2018	TCGA-EW-A1PE	TCGA-EW-A1PE-01	Invasive Breast Carcinoma
brca_tcga_pan_can_atlas_2018	TCGA-EW-A1PF	TCGA-EW-A1PF-01	Invasive Breast Carcinoma
brca_tcga_pan_can_atlas_2018	TCGA-EW-A1PG	TCGA-EW-A1PG-01	Invasive Breast Carcinoma
brca_tcga_pan_can_atlas_2018	TCGA-EW-A1PH	TCGA-EW-A1PH-01	Invasive Breast Carcinoma
brca_tcga_pan_can_atlas_2018	TCGA-EW-A2FR	TCGA-EW-A2FR-01	Invasive Breast Carcinoma
brca_tcga_pan_can_atlas_2018	TCGA-EW-A2FS	TCGA-EW-A2FS-01	Invasive Breast Carcinoma
brca_tcga_pan_can_atlas_2018	TCGA-EW-A2FV	TCGA-EW-A2FV-01	Invasive Breast Carcinoma
brca_tcga_pan_can_atlas_2018	TCGA-EW-A2FW	TCGA-EW-A2FW-01	Invasive Breast Carcinoma
brca_tcga_pan_can_atlas_2018	TCGA-EW-A3E8	TCGA-EW-A3E8-01	Invasive Breast Carcinoma
brca_tcga_pan_can_atlas_2018	TCGA-EW-A3U0	TCGA-EW-A3U0-01	Invasive Breast Carcinoma
brca_tcga_pan_can_atlas_2018	TCGA-EW-A423	TCGA-EW-A423-01	Invasive Breast Carcinoma
brca_tcga_pan_can_atlas_2018	TCGA-EW-A424	TCGA-EW-A424-01	Invasive Breast Carcinoma
brca_tcga_pan_can_atlas_2018	TCGA-EW-A6S9	TCGA-EW-A6S9-01	Invasive Breast Carcinoma
brca_tcga_pan_can_atlas_2018	TCGA-EW-A6SA	TCGA-EW-A6SA-01	Invasive Breast Carcinoma
brca_tcga_pan_can_atlas_2018	TCGA-EW-A6SB	TCGA-EW-A6SB-01	Invasive Breast Carcinoma
brca_tcga_pan_can_atlas_2018	TCGA-EW-A6SC	TCGA-EW-A6SC-01	Invasive Breast Carcinoma
brca_tcga_pan_can_atlas_2018	TCGA-EW-A6SD	TCGA-EW-A6SD-01	Invasive Breast Carcinoma
brca_tcga_pan_can_atlas_2018	TCGA-GI-A2C8	TCGA-GI-A2C8-01	Invasive Breast Carcinoma
brca_tcga_pan_can_atlas_2018	TCGA-GI-A2C9	TCGA-GI-A2C9-01	Invasive Breast Carcinoma
brca_tcga_pan_can_atlas_2018	TCGA-GM-A2D9	TCGA-GM-A2D9-01	Invasive Breast Carcinoma
brca_tcga_pan_can_atlas_2018	TCGA-GM-A2DA	TCGA-GM-A2DA-01	Invasive Breast Carcinoma
brca_tcga_pan_can_atlas_2018	TCGA-GM-A2DB	TCGA-GM-A2DB-01	Invasive Breast Carcinoma
brca_tcga_pan_can_atlas_2018	TCGA-GM-A2DC	TCGA-GM-A2DC-01	Invasive Breast Carcinoma
brca_tcga_pan_can_atlas_2018	TCGA-GM-A2DD	TCGA-GM-A2DD-01	Invasive Breast Carcinoma
brca_tcga_pan_can_atlas_2018	TCGA-GM-A2DF	TCGA-GM-A2DF-01	Invasive Breast Carcinoma
brca_tcga_pan_can_atlas_2018	TCGA-GM-A2DH	TCGA-GM-A2DH-01	Invasive Breast Carcinoma
brca_tcga_pan_can_atlas_2018	TCGA-GM-A2DI	TCGA-GM-A2DI-01	Invasive Breast Carcinoma
brca_tcga_pan_can_atlas_2018	TCGA-GM-A2DK	TCGA-GM-A2DK-01	Invasive Breast Carcinoma
brca_tcga_pan_can_atlas_2018	TCGA-GM-A2DL	TCGA-GM-A2DL-01	Invasive Breast Carcinoma
brca_tcga_pan_can_atlas_2018	TCGA-GM-A2DM	TCGA-GM-A2DM-01	Invasive Breast Carcinoma
brca_tcga_pan_can_atlas_2018	TCGA-GM-A2DN	TCGA-GM-A2DN-01	Invasive Breast Carcinoma
brca_tcga_pan_can_atlas_2018	TCGA-GM-A2DO	TCGA-GM-A2DO-01	Invasive Breast Carcinoma
brca_tcga_pan_can_atlas_2018	TCGA-GM-A3NW	TCGA-GM-A3NW-01	Invasive Breast Carcinoma
brca_tcga_pan_can_atlas_2018	TCGA-GM-A3NY	TCGA-GM-A3NY-01	Invasive Breast Carcinoma
brca_tcga_pan_can_atlas_2018	TCGA-GM-A3XG	TCGA-GM-A3XG-01	Invasive Breast Carcinoma
brca_tcga_pan_can_atlas_2018	TCGA-GM-A3XL	TCGA-GM-A3XL-01	Invasive Breast Carcinoma
brca_tcga_pan_can_atlas_2018	TCGA-GM-A3XN	TCGA-GM-A3XN-01	Invasive Breast Carcinoma
brca_tcga_pan_can_atlas_2018	TCGA-GM-A4E0	TCGA-GM-A4E0-01	Invasive Breast Carcinoma
brca_tcga_pan_can_atlas_2018	TCGA-GM-A5PV	TCGA-GM-A5PV-01	Invasive Breast Carcinoma
brca_tcga_pan_can_atlas_2018	TCGA-GM-A5PX	TCGA-GM-A5PX-01	Invasive Breast Carcinoma
brca_tcga_pan_can_atlas_2018	TCGA-HN-A2NL	TCGA-HN-A2NL-01	Invasive Breast Carcinoma
brca_tcga_pan_can_atlas_2018	TCGA-HN-A2OB	TCGA-HN-A2OB-01	Invasive Breast Carcinoma
brca_tcga_pan_can_atlas_2018	TCGA-JL-A3YW	TCGA-JL-A3YW-01	Invasive Breast Carcinoma
brca_tcga_pan_can_atlas_2018	TCGA-JL-A3YX	TCGA-JL-A3YX-01	Invasive Breast Carcinoma
brca_tcga_pan_can_atlas_2018	TCGA-LD-A66U	TCGA-LD-A66U-01	Invasive Breast Carcinoma
brca_tcga_pan_can_atlas_2018	TCGA-LD-A74U	TCGA-LD-A74U-01	Invasive Breast Carcinoma
brca_tcga_pan_can_atlas_2018	TCGA-LD-A7W5	TCGA-LD-A7W5-01	Invasive Breast Carcinoma
brca_tcga_pan_can_atlas_2018	TCGA-LD-A7W6	TCGA-LD-A7W6-01	Invasive Breast Carcinoma
brca_tcga_pan_can_atlas_2018	TCGA-LD-A9QF	TCGA-LD-A9QF-01	Invasive Breast Carcinoma
brca_tcga_pan_can_atlas_2018	TCGA-LL-A440	TCGA-LL-A440-01	Invasive Breast Carcinoma
brca_tcga_pan_can_atlas_2018	TCGA-LL-A441	TCGA-LL-A441-01	Invasive Breast Carcinoma
brca_tcga_pan_can_atlas_2018	TCGA-LL-A442	TCGA-LL-A442-01	Invasive Breast Carcinoma
brca_tcga_pan_can_atlas_2018	TCGA-LL-A50Y	TCGA-LL-A50Y-01	Invasive Breast Carcinoma
brca_tcga_pan_can_atlas_2018	TCGA-LL-A5YL	TCGA-LL-A5YL-01	Invasive Breast Carcinoma
brca_tcga_pan_can_atlas_2018	TCGA-LL-A5YM	TCGA-LL-A5YM-01	Invasive Breast Carcinoma
brca_tcga_pan_can_atlas_2018	TCGA-LL-A5YN	TCGA-LL-A5YN-01	Invasive Breast Carcinoma
brca_tcga_pan_can_atlas_2018	TCGA-LL-A5YO	TCGA-LL-A5YO-01	Invasive Breast Carcinoma
brca_tcga_pan_can_atlas_2018	TCGA-LL-A5YP	TCGA-LL-A5YP-01	Invasive Breast Carcinoma
brca_tcga_pan_can_atlas_2018	TCGA-LL-A6FP	TCGA-LL-A6FP-01	Invasive Breast Carcinoma
brca_tcga_pan_can_atlas_2018	TCGA-LL-A6FQ	TCGA-LL-A6FQ-01	Invasive Breast Carcinoma
brca_tcga_pan_can_atlas_2018	TCGA-LL-A6FR	TCGA-LL-A6FR-01	Invasive Breast Carcinoma
brca_tcga_pan_can_atlas_2018	TCGA-LL-A73Y	TCGA-LL-A73Y-01	Invasive Breast Carcinoma
brca_tcga_pan_can_atlas_2018	TCGA-LL-A73Z	TCGA-LL-A73Z-01	Invasive Breast Carcinoma
brca_tcga_pan_can_atlas_2018	TCGA-LL-A740	TCGA-LL-A740-01	Invasive Breast Carcinoma
brca_tcga_pan_can_atlas_2018	TCGA-LL-A7SZ	TCGA-LL-A7SZ-01	Invasive Breast Carcinoma
brca_tcga_pan_can_atlas_2018	TCGA-LL-A7T0	TCGA-LL-A7T0-01	Invasive Breast Carcinoma
brca_tcga_pan_can_atlas_2018	TCGA-LL-A8F5	TCGA-LL-A8F5-01	Invasive Breast Carcinoma
brca_tcga_pan_can_atlas_2018	TCGA-LL-A9Q3	TCGA-LL-A9Q3-01	Invasive Breast Carcinoma
brca_tcga_pan_can_atlas_2018	TCGA-LQ-A4E4	TCGA-LQ-A4E4-01	Invasive Breast Carcinoma
brca_tcga_pan_can_atlas_2018	TCGA-MS-A51U	TCGA-MS-A51U-01	Invasive Breast Carcinoma
brca_tcga_pan_can_atlas_2018	TCGA-OK-A5Q2	TCGA-OK-A5Q2-01	Invasive Breast Carcinoma
brca_tcga_pan_can_atlas_2018	TCGA-OL-A5D6	TCGA-OL-A5D6-01	Invasive Breast Carcinoma
brca_tcga_pan_can_atlas_2018	TCGA-OL-A5D7	TCGA-OL-A5D7-01	Invasive Breast Carcinoma
brca_tcga_pan_can_atlas_2018	TCGA-OL-A5D8	TCGA-OL-A5D8-01	Invasive Breast Carcinoma
brca_tcga_pan_can_atlas_2018	TCGA-OL-A5DA	TCGA-OL-A5DA-01	Invasive Breast Carcinoma
brca_tcga_pan_can_atlas_2018	TCGA-OL-A5RU	TCGA-OL-A5RU-01	Invasive Breast Carcinoma
brca_tcga_pan_can_atlas_2018	TCGA-OL-A5RV	TCGA-OL-A5RV-01	Invasive Breast Carcinoma
brca_tcga_pan_can_atlas_2018	TCGA-OL-A5RW	TCGA-OL-A5RW-01	Invasive Breast Carcinoma
brca_tcga_pan_can_atlas_2018	TCGA-OL-A5RX	TCGA-OL-A5RX-01	Invasive Breast Carcinoma
brca_tcga_pan_can_atlas_2018	TCGA-OL-A5RY	TCGA-OL-A5RY-01	Invasive Breast Carcinoma
brca_tcga_pan_can_atlas_2018	TCGA-OL-A5RZ	TCGA-OL-A5RZ-01	Invasive Breast Carcinoma
brca_tcga_pan_can_atlas_2018	TCGA-OL-A5S0	TCGA-OL-A5S0-01	Invasive Breast Carcinoma
brca_tcga_pan_can_atlas_2018	TCGA-OL-A66H	TCGA-OL-A66H-01	Invasive Breast Carcinoma
brca_tcga_pan_can_atlas_2018	TCGA-OL-A66I	TCGA-OL-A66I-01	Invasive Breast Carcinoma
brca_tcga_pan_can_atlas_2018	TCGA-OL-A66J	TCGA-OL-A66J-01	Invasive Breast Carcinoma
brca_tcga_pan_can_atlas_2018	TCGA-OL-A66K	TCGA-OL-A66K-01	Invasive Breast Carcinoma
brca_tcga_pan_can_atlas_2018	TCGA-OL-A66L	TCGA-OL-A66L-01	Invasive Breast Carcinoma
brca_tcga_pan_can_atlas_2018	TCGA-OL-A66N	TCGA-OL-A66N-01	Invasive Breast Carcinoma
brca_tcga_pan_can_atlas_2018	TCGA-OL-A66O	TCGA-OL-A66O-01	Invasive Breast Carcinoma
brca_tcga_pan_can_atlas_2018	TCGA-OL-A66P	TCGA-OL-A66P-01	Invasive Breast Carcinoma
brca_tcga_pan_can_atlas_2018	TCGA-OL-A6VO	TCGA-OL-A6VO-01	Invasive Breast Carcinoma
brca_tcga_pan_can_atlas_2018	TCGA-OL-A6VQ	TCGA-OL-A6VQ-01	Invasive Breast Carcinoma
brca_tcga_pan_can_atlas_2018	TCGA-OL-A6VR	TCGA-OL-A6VR-01	Invasive Breast Carcinoma
brca_tcga_pan_can_atlas_2018	TCGA-OL-A97C	TCGA-OL-A97C-01	Invasive Breast Carcinoma
brca_tcga_pan_can_atlas_2018	TCGA-PE-A5DC	TCGA-PE-A5DC-01	Invasive Breast Carcinoma
brca_tcga_pan_can_atlas_2018	TCGA-PE-A5DD	TCGA-PE-A5DD-01	Invasive Breast Carcinoma
brca_tcga_pan_can_atlas_2018	TCGA-PE-A5DE	TCGA-PE-A5DE-01	Invasive Breast Carcinoma
brca_tcga_pan_can_atlas_2018	TCGA-PL-A8LV	TCGA-PL-A8LV-01	Invasive Breast Carcinoma
brca_tcga_pan_can_atlas_2018	TCGA-PL-A8LX	TCGA-PL-A8LX-01	Invasive Breast Carcinoma
brca_tcga_pan_can_atlas_2018	TCGA-PL-A8LY	TCGA-PL-A8LY-01	Invasive Breast Carcinoma
brca_tcga_pan_can_atlas_2018	TCGA-PL-A8LZ	TCGA-PL-A8LZ-01	Invasive Breast Carcinoma
brca_tcga_pan_can_atlas_2018	TCGA-S3-A6ZF	TCGA-S3-A6ZF-01	Invasive Breast Carcinoma
brca_tcga_pan_can_atlas_2018	TCGA-S3-A6ZG	TCGA-S3-A6ZG-01	Invasive Breast Carcinoma
brca_tcga_pan_can_atlas_2018	TCGA-S3-A6ZH	TCGA-S3-A6ZH-01	Invasive Breast Carcinoma
brca_tcga_pan_can_atlas_2018	TCGA-S3-AA0Z	TCGA-S3-AA0Z-01	Invasive Breast Carcinoma
brca_tcga_pan_can_atlas_2018	TCGA-S3-AA10	TCGA-S3-AA10-01	Invasive Breast Carcinoma
brca_tcga_pan_can_atlas_2018	TCGA-S3-AA11	TCGA-S3-AA11-01	Invasive Breast Carcinoma
brca_tcga_pan_can_atlas_2018	TCGA-S3-AA12	TCGA-S3-AA12-01	Invasive Breast Carcinoma
brca_tcga_pan_can_atlas_2018	TCGA-S3-AA14	TCGA-S3-AA14-01	Invasive Breast Carcinoma
brca_tcga_pan_can_atlas_2018	TCGA-S3-AA15	TCGA-S3-AA15-01	Invasive Breast Carcinoma
brca_tcga_pan_can_atlas_2018	TCGA-S3-AA17	TCGA-S3-AA17-01	Invasive Breast Carcinoma
brca_tcga_pan_can_atlas_2018	TCGA-UL-AAZ6	TCGA-UL-AAZ6-01	Invasive Breast Carcinoma
brca_tcga_pan_can_atlas_2018	TCGA-UU-A93S	TCGA-UU-A93S-01	Invasive Breast Carcinoma
brca_tcga_pan_can_atlas_2018	TCGA-V7-A7HQ	TCGA-V7-A7HQ-01	Invasive Breast Carcinoma
brca_tcga_pan_can_atlas_2018	TCGA-W8-A86G	TCGA-W8-A86G-01	Invasive Breast Carcinoma
brca_tcga_pan_can_atlas_2018	TCGA-WT-AB41	TCGA-WT-AB41-01	Invasive Breast Carcinoma
brca_tcga_pan_can_atlas_2018	TCGA-WT-AB44	TCGA-WT-AB44-01	Invasive Breast Carcinoma
brca_tcga_pan_can_atlas_2018	TCGA-XX-A899	TCGA-XX-A899-01	Invasive Breast Carcinoma
brca_tcga_pan_can_atlas_2018	TCGA-XX-A89A	TCGA-XX-A89A-01	Invasive Breast Carcinoma
brca_tcga_pan_can_atlas_2018	TCGA-Z7-A8R5	TCGA-Z7-A8R5-01	Invasive Breast Carcinoma
brca_tcga_pan_can_atlas_2018	TCGA-Z7-A8R6	TCGA-Z7-A8R6-01	Invasive Breast Carcinoma
cesc_tcga_pan_can_atlas_2018	TCGA-2W-A8YY	TCGA-2W-A8YY-01	Cervical Squamous Cell Carcinoma
cesc_tcga_pan_can_atlas_2018	TCGA-4J-AA1J	TCGA-4J-AA1J-01	Cervical Squamous Cell Carcinoma
cesc_tcga_pan_can_atlas_2018	TCGA-BI-A0VR	TCGA-BI-A0VR-01	Cervical Squamous Cell Carcinoma
cesc_tcga_pan_can_atlas_2018	TCGA-BI-A0VS	TCGA-BI-A0VS-01	Cervical Squamous Cell Carcinoma
cesc_tcga_pan_can_atlas_2018	TCGA-BI-A20A	TCGA-BI-A20A-01	Cervical Squamous Cell Carcinoma
cesc_tcga_pan_can_atlas_2018	TCGA-C5-A0TN	TCGA-C5-A0TN-01	Cervical Squamous Cell Carcinoma
cesc_tcga_pan_can_atlas_2018	TCGA-C5-A1BE	TCGA-C5-A1BE-01	Cervical Squamous Cell Carcinoma
cesc_tcga_pan_can_atlas_2018	TCGA-C5-A1BF	TCGA-C5-A1BF-01	Cervical Squamous Cell Carcinoma
cesc_tcga_pan_can_atlas_2018	TCGA-C5-A1BI	TCGA-C5-A1BI-01	Cervical Squamous Cell Carcinoma
cesc_tcga_pan_can_atlas_2018	TCGA-C5-A1BJ	TCGA-C5-A1BJ-01	Cervical Squamous Cell Carcinoma
cesc_tcga_pan_can_atlas_2018	TCGA-C5-A1BK	TCGA-C5-A1BK-01	Cervical Squamous Cell Carcinoma
cesc_tcga_pan_can_atlas_2018	TCGA-C5-A1BL	TCGA-C5-A1BL-01	Cervical Squamous Cell Carcinoma
cesc_tcga_pan_can_atlas_2018	TCGA-C5-A1BM	TCGA-C5-A1BM-01	Cervical Squamous Cell Carcinoma
cesc_tcga_pan_can_atlas_2018	TCGA-C5-A1BN	TCGA-C5-A1BN-01	Cervical Squamous Cell Carcinoma
cesc_tcga_pan_can_atlas_2018	TCGA-C5-A1BQ	TCGA-C5-A1BQ-01	Cervical Squamous Cell Carcinoma
cesc_tcga_pan_can_atlas_2018	TCGA-C5-A1M5	TCGA-C5-A1M5-01	Cervical Squamous Cell Carcinoma
cesc_tcga_pan_can_atlas_2018	TCGA-C5-A1M6	TCGA-C5-A1M6-01	Cervical Squamous Cell Carcinoma
cesc_tcga_pan_can_atlas_2018	TCGA-C5-A1M7	TCGA-C5-A1M7-01	Cervical Squamous Cell Carcinoma
cesc_tcga_pan_can_atlas_2018	TCGA-C5-A1M8	TCGA-C5-A1M8-01	Cervical Squamous Cell Carcinoma
cesc_tcga_pan_can_atlas_2018	TCGA-C5-A1M9	TCGA-C5-A1M9-01	Cervical Adenocarcinoma
cesc_tcga_pan_can_atlas_2018	TCGA-C5-A1ME	TCGA-C5-A1ME-01	Cervical Adenocarcinoma
cesc_tcga_pan_can_atlas_2018	TCGA-C5-A1MF	TCGA-C5-A1MF-01	Cervical Squamous Cell Carcinoma
cesc_tcga_pan_can_atlas_2018	TCGA-C5-A1MH	TCGA-C5-A1MH-01	Cervical Squamous Cell Carcinoma
cesc_tcga_pan_can_atlas_2018	TCGA-C5-A1MI	TCGA-C5-A1MI-01	Cervical Squamous Cell Carcinoma
cesc_tcga_pan_can_atlas_2018	TCGA-C5-A1MJ	TCGA-C5-A1MJ-01	Cervical Adenocarcinoma
cesc_tcga_pan_can_atlas_2018	TCGA-C5-A1MK	TCGA-C5-A1MK-01	Cervical Squamous Cell Carcinoma
cesc_tcga_pan_can_atlas_2018	TCGA-C5-A1ML	TCGA-C5-A1ML-01	Cervical Squamous Cell Carcinoma
cesc_tcga_pan_can_atlas_2018	TCGA-C5-A1MN	TCGA-C5-A1MN-01	Cervical Squamous Cell Carcinoma
cesc_tcga_pan_can_atlas_2018	TCGA-C5-A1MP	TCGA-C5-A1MP-01	Cervical Squamous Cell Carcinoma
cesc_tcga_pan_can_atlas_2018	TCGA-C5-A1MQ	TCGA-C5-A1MQ-01	Cervical Squamous Cell Carcinoma
cesc_tcga_pan_can_atlas_2018	TCGA-C5-A2LS	TCGA-C5-A2LS-01	Cervical Adenocarcinoma
cesc_tcga_pan_can_atlas_2018	TCGA-C5-A2LT	TCGA-C5-A2LT-01	Cervical Squamous Cell Carcinoma
cesc_tcga_pan_can_atlas_2018	TCGA-C5-A2LV	TCGA-C5-A2LV-01	Cervical Squamous Cell Carcinoma
cesc_tcga_pan_can_atlas_2018	TCGA-C5-A2LX	TCGA-C5-A2LX-01	Cervical Squamous Cell Carcinoma
cesc_tcga_pan_can_atlas_2018	TCGA-C5-A2LY	TCGA-C5-A2LY-01	Cervical Squamous Cell Carcinoma
cesc_tcga_pan_can_atlas_2018	TCGA-C5-A2LZ	TCGA-C5-A2LZ-01	Cervical Squamous Cell Carcinoma
cesc_tcga_pan_can_atlas_2018	TCGA-C5-A2M1	TCGA-C5-A2M1-01	Cervical Adenocarcinoma
cesc_tcga_pan_can_atlas_2018	TCGA-C5-A2M2	TCGA-C5-A2M2-01	Cervical Adenocarcinoma
cesc_tcga_pan_can_atlas_2018	TCGA-C5-A3HD	TCGA-C5-A3HD-01	Cervical Squamous Cell Carcinoma
cesc_tcga_pan_can_atlas_2018	TCGA-C5-A3HE	TCGA-C5-A3HE-01	Cervical Squamous Cell Carcinoma
cesc_tcga_pan_can_atlas_2018	TCGA-C5-A3HF	TCGA-C5-A3HF-01	Cervical Adenocarcinoma
cesc_tcga_pan_can_atlas_2018	TCGA-C5-A3HL	TCGA-C5-A3HL-01	Cervical Squamous Cell Carcinoma
cesc_tcga_pan_can_atlas_2018	TCGA-C5-A7CG	TCGA-C5-A7CG-01	Cervical Squamous Cell Carcinoma
cesc_tcga_pan_can_atlas_2018	TCGA-C5-A7CH	TCGA-C5-A7CH-01	Cervical Squamous Cell Carcinoma
cesc_tcga_pan_can_atlas_2018	TCGA-C5-A7CJ	TCGA-C5-A7CJ-01	Cervical Squamous Cell Carcinoma
cesc_tcga_pan_can_atlas_2018	TCGA-C5-A7CK	TCGA-C5-A7CK-01	Cervical Squamous Cell Carcinoma
cesc_tcga_pan_can_atlas_2018	TCGA-C5-A7CL	TCGA-C5-A7CL-01	Cervical Squamous Cell Carcinoma
cesc_tcga_pan_can_atlas_2018	TCGA-C5-A7CM	TCGA-C5-A7CM-01	Cervical Adenocarcinoma
cesc_tcga_pan_can_atlas_2018	TCGA-C5-A7CO	TCGA-C5-A7CO-01	Cervical Squamous Cell Carcinoma
cesc_tcga_pan_can_atlas_2018	TCGA-C5-A7UC	TCGA-C5-A7UC-01	Cervical Squamous Cell Carcinoma
cesc_tcga_pan_can_atlas_2018	TCGA-C5-A7UE	TCGA-C5-A7UE-01	Cervical Squamous Cell Carcinoma
cesc_tcga_pan_can_atlas_2018	TCGA-C5-A7UH	TCGA-C5-A7UH-01	Cervical Squamous Cell Carcinoma
cesc_tcga_pan_can_atlas_2018	TCGA-C5-A7UI	TCGA-C5-A7UI-01	Cervical Squamous Cell Carcinoma
cesc_tcga_pan_can_atlas_2018	TCGA-C5-A7X3	TCGA-C5-A7X3-01	Cervical Squamous Cell Carcinoma
cesc_tcga_pan_can_atlas_2018	TCGA-C5-A7X5	TCGA-C5-A7X5-01	Cervical Squamous Cell Carcinoma
cesc_tcga_pan_can_atlas_2018	TCGA-C5-A7X8	TCGA-C5-A7X8-01	Cervical Adenocarcinoma
cesc_tcga_pan_can_atlas_2018	TCGA-C5-A7XC	TCGA-C5-A7XC-01	Cervical Squamous Cell Carcinoma
cesc_tcga_pan_can_atlas_2018	TCGA-C5-A8XH	TCGA-C5-A8XH-01	Cervical Squamous Cell Carcinoma
cesc_tcga_pan_can_atlas_2018	TCGA-C5-A8XI	TCGA-C5-A8XI-01	Cervical Squamous Cell Carcinoma
cesc_tcga_pan_can_atlas_2018	TCGA-C5-A8XJ	TCGA-C5-A8XJ-01	Cervical Squamous Cell Carcinoma
cesc_tcga_pan_can_atlas_2018	TCGA-C5-A8XK	TCGA-C5-A8XK-01	Cervical Squamous Cell Carcinoma
cesc_tcga_pan_can_atlas_2018	TCGA-C5-A8YQ	TCGA-C5-A8YQ-01	Cervical Squamous Cell Carcinoma
cesc_tcga_pan_can_atlas_2018	TCGA-C5-A8YR	TCGA-C5-A8YR-01	Cervical Squamous Cell Carcinoma
cesc_tcga_pan_can_atlas_2018	TCGA-C5-A8YT	TCGA-C5-A8YT-01	Cervical Squamous Cell Carcinoma
cesc_tcga_pan_can_atlas_2018	TCGA-C5-A8ZZ	TCGA-C5-A8ZZ-01	Cervical Squamous Cell Carcinoma
cesc_tcga_pan_can_atlas_2018	TCGA-C5-A907	TCGA-C5-A907-01	Cervical Squamous Cell Carcinoma
cesc_tcga_pan_can_atlas_2018	TCGA-DG-A2KH	TCGA-DG-A2KH-01	Cervical Squamous Cell Carcinoma
cesc_tcga_pan_can_atlas_2018	TCGA-DG-A2KJ	TCGA-DG-A2KJ-01	Cervical Squamous Cell Carcinoma
cesc_tcga_pan_can_atlas_2018	TCGA-DG-A2KK	TCGA-DG-A2KK-01	Cervical Squamous Cell Carcinoma
cesc_tcga_pan_can_atlas_2018	TCGA-DG-A2KL	TCGA-DG-A2KL-01	Cervical Squamous Cell Carcinoma
cesc_tcga_pan_can_atlas_2018	TCGA-DG-A2KM	TCGA-DG-A2KM-01	Cervical Squamous Cell Carcinoma
cesc_tcga_pan_can_atlas_2018	TCGA-DR-A0ZL	TCGA-DR-A0ZL-01	Cervical Squamous Cell Carcinoma
cesc_tcga_pan_can_atlas_2018	TCGA-DR-A0ZM	TCGA-DR-A0ZM-01	Cervical Squamous Cell Carcinoma
cesc_tcga_pan_can_atlas_2018	TCGA-DS-A0VK	TCGA-DS-A0VK-01	Cervical Squamous Cell Carcinoma
cesc_tcga_pan_can_atlas_2018	TCGA-DS-A0VL	TCGA-DS-A0VL-01	Cervical Squamous Cell Carcinoma
cesc_tcga_pan_can_atlas_2018	TCGA-DS-A0VM	TCGA-DS-A0VM-01	Cervical Squamous Cell Carcinoma
cesc_tcga_pan_can_atlas_2018	TCGA-DS-A0VN	TCGA-DS-A0VN-01	Cervical Squamous Cell Carcinoma
cesc_tcga_pan_can_atlas_2018	TCGA-DS-A1OA	TCGA-DS-A1OA-01	Cervical Squamous Cell Carcinoma
cesc_tcga_pan_can_atlas_2018	TCGA-DS-A3LQ	TCGA-DS-A3LQ-01	Cervical Squamous Cell Carcinoma
cesc_tcga_pan_can_atlas_2018	TCGA-DS-A5RQ	TCGA-DS-A5RQ-01	Cervical Squamous Cell Carcinoma
cesc_tcga_pan_can_atlas_2018	TCGA-DS-A7WF	TCGA-DS-A7WF-01	Cervical Squamous Cell Carcinoma
cesc_tcga_pan_can_atlas_2018	TCGA-DS-A7WH	TCGA-DS-A7WH-01	Cervical Adenocarcinoma
cesc_tcga_pan_can_atlas_2018	TCGA-DS-A7WI	TCGA-DS-A7WI-01	Cervical Squamous Cell Carcinoma
cesc_tcga_pan_can_atlas_2018	TCGA-EA-A1QS	TCGA-EA-A1QS-01	Cervical Squamous Cell Carcinoma
cesc_tcga_pan_can_atlas_2018	TCGA-EA-A1QT	TCGA-EA-A1QT-01	Cervical Squamous Cell Carcinoma
cesc_tcga_pan_can_atlas_2018	TCGA-EA-A3HQ	TCGA-EA-A3HQ-01	Cervical Squamous Cell Carcinoma
cesc_tcga_pan_can_atlas_2018	TCGA-EA-A3HR	TCGA-EA-A3HR-01	Cervical Squamous Cell Carcinoma
cesc_tcga_pan_can_atlas_2018	TCGA-EA-A3HS	TCGA-EA-A3HS-01	Cervical Squamous Cell Carcinoma
cesc_tcga_pan_can_atlas_2018	TCGA-EA-A3HT	TCGA-EA-A3HT-01	Cervical Squamous Cell Carcinoma
cesc_tcga_pan_can_atlas_2018	TCGA-EA-A3HU	TCGA-EA-A3HU-01	Cervical Squamous Cell Carcinoma
cesc_tcga_pan_can_atlas_2018	TCGA-EA-A3QD	TCGA-EA-A3QD-01	Cervical Squamous Cell Carcinoma
cesc_tcga_pan_can_atlas_2018	TCGA-EA-A3QE	TCGA-EA-A3QE-01	Cervical Squamous Cell Carcinoma
cesc_tcga_pan_can_atlas_2018	TCGA-EA-A3Y4	TCGA-EA-A3Y4-01	Cervical Squamous Cell Carcinoma
cesc_tcga_pan_can_atlas_2018	TCGA-EA-A410	TCGA-EA-A410-01	Cervical Squamous Cell Carcinoma
cesc_tcga_pan_can_atlas_2018	TCGA-EA-A411	TCGA-EA-A411-01	Cervical Squamous Cell Carcinoma
cesc_tcga_pan_can_atlas_2018	TCGA-EA-A439	TCGA-EA-A439-01	Cervical Squamous Cell Carcinoma
cesc_tcga_pan_can_atlas_2018	TCGA-EA-A43B	TCGA-EA-A43B-01	Cervical Squamous Cell Carcinoma
cesc_tcga_pan_can_atlas_2018	TCGA-EA-A44S	TCGA-EA-A44S-01	Cervical Squamous Cell Carcinoma
cesc_tcga_pan_can_atlas_2018	TCGA-EA-A4BA	TCGA-EA-A4BA-01	Cervical Adenocarcinoma
cesc_tcga_pan_can_atlas_2018	TCGA-EA-A50E	TCGA-EA-A50E-01	Cervical Squamous Cell Carcinoma
cesc_tcga_pan_can_atlas_2018	TCGA-EA-A556	TCGA-EA-A556-01	Cervical Adenocarcinoma
cesc_tcga_pan_can_atlas_2018	TCGA-EA-A5FO	TCGA-EA-A5FO-01	Cervical Squamous Cell Carcinoma
cesc_tcga_pan_can_atlas_2018	TCGA-EA-A5O9	TCGA-EA-A5O9-01	Cervical Squamous Cell Carcinoma
cesc_tcga_pan_can_atlas_2018	TCGA-EA-A5ZD	TCGA-EA-A5ZD-01	Cervical Squamous Cell Carcinoma
cesc_tcga_pan_can_atlas_2018	TCGA-EA-A5ZE	TCGA-EA-A5ZE-01	Cervical Squamous Cell Carcinoma
cesc_tcga_pan_can_atlas_2018	TCGA-EA-A5ZF	TCGA-EA-A5ZF-01	Cervical Squamous Cell Carcinoma
cesc_tcga_pan_can_atlas_2018	TCGA-EA-A6QX	TCGA-EA-A6QX-01	Cervical Squamous Cell Carcinoma
cesc_tcga_pan_can_atlas_2018	TCGA-EA-A78R	TCGA-EA-A78R-01	Cervical Squamous Cell Carcinoma
cesc_tcga_pan_can_atlas_2018	TCGA-EA-A97N	TCGA-EA-A97N-01	Cervical Squamous Cell Carcinoma
cesc_tcga_pan_can_atlas_2018	TCGA-EK-A2GZ	TCGA-EK-A2GZ-01	Cervical Squamous Cell Carcinoma
cesc_tcga_pan_can_atlas_2018	TCGA-EK-A2H0	TCGA-EK-A2H0-01	Cervical Squamous Cell Carcinoma
cesc_tcga_pan_can_atlas_2018	TCGA-EK-A2H1	TCGA-EK-A2H1-01	Cervical Squamous Cell Carcinoma
cesc_tcga_pan_can_atlas_2018	TCGA-EK-A2IP	TCGA-EK-A2IP-01	Cervical Squamous Cell Carcinoma
cesc_tcga_pan_can_atlas_2018	TCGA-EK-A2PG	TCGA-EK-A2PG-01	Cervical Squamous Cell Carcinoma
cesc_tcga_pan_can_atlas_2018	TCGA-EK-A2PI	TCGA-EK-A2PI-01	Cervical Squamous Cell Carcinoma
cesc_tcga_pan_can_atlas_2018	TCGA-EK-A2PK	TCGA-EK-A2PK-01	Cervical Squamous Cell Carcinoma
cesc_tcga_pan_can_atlas_2018	TCGA-EK-A2PL	TCGA-EK-A2PL-01	Cervical Squamous Cell Carcinoma
cesc_tcga_pan_can_atlas_2018	TCGA-EK-A2PM	TCGA-EK-A2PM-01	Cervical Squamous Cell Carcinoma
cesc_tcga_pan_can_atlas_2018	TCGA-EK-A2R7	TCGA-EK-A2R7-01	Cervical Squamous Cell Carcinoma
cesc_tcga_pan_can_atlas_2018	TCGA-EK-A2R8	TCGA-EK-A2R8-01	Cervical Squamous Cell Carcinoma
cesc_tcga_pan_can_atlas_2018	TCGA-EK-A2R9	TCGA-EK-A2R9-01	Cervical Squamous Cell Carcinoma
cesc_tcga_pan_can_atlas_2018	TCGA-EK-A2RA	TCGA-EK-A2RA-01	Cervical Squamous Cell Carcinoma
cesc_tcga_pan_can_atlas_2018	TCGA-EK-A2RB	TCGA-EK-A2RB-01	Cervical Squamous Cell Carcinoma
cesc_tcga_pan_can_atlas_2018	TCGA-EK-A2RC	TCGA-EK-A2RC-01	Cervical Squamous Cell Carcinoma
cesc_tcga_pan_can_atlas_2018	TCGA-EK-A2RD	TCGA-EK-A2RD-01	Cervical Squamous Cell Carcinoma
cesc_tcga_pan_can_atlas_2018	TCGA-EK-A2RE	TCGA-EK-A2RE-01	Cervical Squamous Cell Carcinoma
cesc_tcga_pan_can_atlas_2018	TCGA-EK-A2RJ	TCGA-EK-A2RJ-01	Cervical Squamous Cell Carcinoma
cesc_tcga_pan_can_atlas_2018	TCGA-EK-A2RK	TCGA-EK-A2RK-01	Cervical Squamous Cell Carcinoma
cesc_tcga_pan_can_atlas_2018	TCGA-EK-A2RL	TCGA-EK-A2RL-01	Cervical Adenocarcinoma
cesc_tcga_pan_can_atlas_2018	TCGA-EK-A2RM	TCGA-EK-A2RM-01	Cervical Squamous Cell Carcinoma
cesc_tcga_pan_can_atlas_2018	TCGA-EK-A2RN	TCGA-EK-A2RN-01	Cervical Squamous Cell Carcinoma
cesc_tcga_pan_can_atlas_2018	TCGA-EK-A2RO	TCGA-EK-A2RO-01	Cervical Squamous Cell Carcinoma
cesc_tcga_pan_can_atlas_2018	TCGA-EK-A3GJ	TCGA-EK-A3GJ-01	Cervical Squamous Cell Carcinoma
cesc_tcga_pan_can_atlas_2018	TCGA-EK-A3GK	TCGA-EK-A3GK-01	Cervical Adenocarcinoma
cesc_tcga_pan_can_atlas_2018	TCGA-EK-A3GM	TCGA-EK-A3GM-01	Cervical Adenocarcinoma
cesc_tcga_pan_can_atlas_2018	TCGA-EK-A3GN	TCGA-EK-A3GN-01	Cervical Squamous Cell Carcinoma
cesc_tcga_pan_can_atlas_2018	TCGA-EX-A1H5	TCGA-EX-A1H5-01	Cervical Squamous Cell Carcinoma
cesc_tcga_pan_can_atlas_2018	TCGA-EX-A1H6	TCGA-EX-A1H6-01	Cervical Adenocarcinoma
cesc_tcga_pan_can_atlas_2018	TCGA-EX-A3L1	TCGA-EX-A3L1-01	Cervical Squamous Cell Carcinoma
cesc_tcga_pan_can_atlas_2018	TCGA-EX-A69L	TCGA-EX-A69L-01	Cervical Squamous Cell Carcinoma
cesc_tcga_pan_can_atlas_2018	TCGA-EX-A69M	TCGA-EX-A69M-01	Cervical Squamous Cell Carcinoma
cesc_tcga_pan_can_atlas_2018	TCGA-EX-A8YF	TCGA-EX-A8YF-01	Cervical Squamous Cell Carcinoma
cesc_tcga_pan_can_atlas_2018	TCGA-FU-A23K	TCGA-FU-A23K-01	Cervical Squamous Cell Carcinoma
cesc_tcga_pan_can_atlas_2018	TCGA-FU-A23L	TCGA-FU-A23L-01	Cervical Squamous Cell Carcinoma
cesc_tcga_pan_can_atlas_2018	TCGA-FU-A2QG	TCGA-FU-A2QG-01	Cervical Squamous Cell Carcinoma
cesc_tcga_pan_can_atlas_2018	TCGA-FU-A3EO	TCGA-FU-A3EO-01	Cervical Adenocarcinoma
cesc_tcga_pan_can_atlas_2018	TCGA-FU-A3HY	TCGA-FU-A3HY-01	Cervical Squamous Cell Carcinoma
cesc_tcga_pan_can_atlas_2018	TCGA-FU-A3HZ	TCGA-FU-A3HZ-01	Cervical Squamous Cell Carcinoma
cesc_tcga_pan_can_atlas_2018	TCGA-FU-A3NI	TCGA-FU-A3NI-01	Cervical Squamous Cell Carcinoma
cesc_tcga_pan_can_atlas_2018	TCGA-FU-A3TQ	TCGA-FU-A3TQ-01	Cervical Squamous Cell Carcinoma
cesc_tcga_pan_can_atlas_2018	TCGA-FU-A3TX	TCGA-FU-A3TX-01	Cervical Squamous Cell Carcinoma
cesc_tcga_pan_can_atlas_2018	TCGA-FU-A3WB	TCGA-FU-A3WB-01	Cervical Squamous Cell Carcinoma
cesc_tcga_pan_can_atlas_2018	TCGA-FU-A3YQ	TCGA-FU-A3YQ-01	Cervical Squamous Cell Carcinoma
cesc_tcga_pan_can_atlas_2018	TCGA-FU-A40J	TCGA-FU-A40J-01	Cervical Adenocarcinoma
cesc_tcga_pan_can_atlas_2018	TCGA-FU-A57G	TCGA-FU-A57G-01	Cervical Adenocarcinoma
cesc_tcga_pan_can_atlas_2018	TCGA-FU-A5XV	TCGA-FU-A5XV-01	Cervical Squamous Cell Carcinoma
cesc_tcga_pan_can_atlas_2018	TCGA-FU-A770	TCGA-FU-A770-01	Cervical Adenocarcinoma
cesc_tcga_pan_can_atlas_2018	TCGA-GH-A9DA	TCGA-GH-A9DA-01	Cervical Squamous Cell Carcinoma
cesc_tcga_pan_can_atlas_2018	TCGA-HG-A2PA	TCGA-HG-A2PA-01	Cervical Squamous Cell Carcinoma
cesc_tcga_pan_can_atlas_2018	TCGA-HG-A9SC	TCGA-HG-A9SC-01	Cervical Squamous Cell Carcinoma
cesc_tcga_pan_can_atlas_2018	TCGA-HM-A3JJ	TCGA-HM-A3JJ-01	Cervical Squamous Cell Carcinoma
cesc_tcga_pan_can_atlas_2018	TCGA-HM-A3JK	TCGA-HM-A3JK-01	Cervical Squamous Cell Carcinoma
cesc_tcga_pan_can_atlas_2018	TCGA-HM-A4S6	TCGA-HM-A4S6-01	Cervical Squamous Cell Carcinoma
cesc_tcga_pan_can_atlas_2018	TCGA-HM-A6W2	TCGA-HM-A6W2-01	Cervical Squamous Cell Carcinoma
cesc_tcga_pan_can_atlas_2018	TCGA-IR-A3L7	TCGA-IR-A3L7-01	Cervical Squamous Cell Carcinoma
cesc_tcga_pan_can_atlas_2018	TCGA-IR-A3LA	TCGA-IR-A3LA-01	Cervical Adenocarcinoma
cesc_tcga_pan_can_atlas_2018	TCGA-IR-A3LB	TCGA-IR-A3LB-01	Cervical Adenocarcinoma
cesc_tcga_pan_can_atlas_2018	TCGA-IR-A3LC	TCGA-IR-A3LC-01	Cervical Squamous Cell Carcinoma
cesc_tcga_pan_can_atlas_2018	TCGA-IR-A3LF	TCGA-IR-A3LF-01	Cervical Adenocarcinoma
cesc_tcga_pan_can_atlas_2018	TCGA-IR-A3LH	TCGA-IR-A3LH-01	Cervical Squamous Cell Carcinoma
cesc_tcga_pan_can_atlas_2018	TCGA-IR-A3LI	TCGA-IR-A3LI-01	Cervical Adenocarcinoma
cesc_tcga_pan_can_atlas_2018	TCGA-IR-A3LK	TCGA-IR-A3LK-01	Cervical Squamous Cell Carcinoma
cesc_tcga_pan_can_atlas_2018	TCGA-IR-A3LL	TCGA-IR-A3LL-01	Cervical Squamous Cell Carcinoma
cesc_tcga_pan_can_atlas_2018	TCGA-JW-A5VG	TCGA-JW-A5VG-01	Cervical Squamous Cell Carcinoma
cesc_tcga_pan_can_atlas_2018	TCGA-JW-A5VH	TCGA-JW-A5VH-01	Cervical Squamous Cell Carcinoma
cesc_tcga_pan_can_atlas_2018	TCGA-JW-A5VI	TCGA-JW-A5VI-01	Cervical Squamous Cell Carcinoma
cesc_tcga_pan_can_atlas_2018	TCGA-JW-A5VJ	TCGA-JW-A5VJ-01	Cervical Squamous Cell Carcinoma
cesc_tcga_pan_can_atlas_2018	TCGA-JW-A5VK	TCGA-JW-A5VK-01	Cervical Squamous Cell Carcinoma
cesc_tcga_pan_can_atlas_2018	TCGA-JW-A5VL	TCGA-JW-A5VL-01	Cervical Squamous Cell Carcinoma
cesc_tcga_pan_can_atlas_2018	TCGA-JW-A69B	TCGA-JW-A69B-01	Cervical Adenocarcinoma
cesc_tcga_pan_can_atlas_2018	TCGA-JW-A852	TCGA-JW-A852-01	Cervical Squamous Cell Carcinoma
cesc_tcga_pan_can_atlas_2018	TCGA-JW-AAVH	TCGA-JW-AAVH-01	Cervical Squamous Cell Carcinoma
cesc_tcga_pan_can_atlas_2018	TCGA-JX-A3PZ	TCGA-JX-A3PZ-01	Cervical Squamous Cell Carcinoma
cesc_tcga_pan_can_atlas_2018	TCGA-JX-A3Q0	TCGA-JX-A3Q0-01	Cervical Squamous Cell Carcinoma
cesc_tcga_pan_can_atlas_2018	TCGA-JX-A3Q8	TCGA-JX-A3Q8-01	Cervical Adenocarcinoma
cesc_tcga_pan_can_atlas_2018	TCGA-JX-A5QV	TCGA-JX-A5QV-01	Cervical Squamous Cell Carcinoma
cesc_tcga_pan_can_atlas_2018	TCGA-LP-A4AU	TCGA-LP-A4AU-01	Cervical Squamous Cell Carcinoma
cesc_tcga_pan_can_atlas_2018	TCGA-LP-A4AV	TCGA-LP-A4AV-01	Cervical Squamous Cell Carcinoma
cesc_tcga_pan_can_atlas_2018	TCGA-LP-A4AW	TCGA-LP-A4AW-01	Cervical Squamous Cell Carcinoma
cesc_tcga_pan_can_atlas_2018	TCGA-LP-A4AX	TCGA-LP-A4AX-01	Cervical Squamous Cell Carcinoma
cesc_tcga_pan_can_atlas_2018	TCGA-LP-A5U2	TCGA-LP-A5U2-01	Cervical Adenocarcinoma
cesc_tcga_pan_can_atlas_2018	TCGA-LP-A5U3	TCGA-LP-A5U3-01	Cervical Squamous Cell Carcinoma
cesc_tcga_pan_can_atlas_2018	TCGA-LP-A7HU	TCGA-LP-A7HU-01	Cervical Adenocarcinoma
cesc_tcga_pan_can_atlas_2018	TCGA-MA-AA3W	TCGA-MA-AA3W-01	Cervical Squamous Cell Carcinoma
cesc_tcga_pan_can_atlas_2018	TCGA-MA-AA3X	TCGA-MA-AA3X-01	Cervical Squamous Cell Carcinoma
cesc_tcga_pan_can_atlas_2018	TCGA-MA-AA3Y	TCGA-MA-AA3Y-01	Cervical Squamous Cell Carcinoma
cesc_tcga_pan_can_atlas_2018	TCGA-MA-AA3Z	TCGA-MA-AA3Z-01	Cervical Squamous Cell Carcinoma
cesc_tcga_pan_can_atlas_2018	TCGA-MA-AA41	TCGA-MA-AA41-01	Cervical Squamous Cell Carcinoma
cesc_tcga_pan_can_atlas_2018	TCGA-MA-AA42	TCGA-MA-AA42-01	Cervical Squamous Cell Carcinoma
cesc_tcga_pan_can_atlas_2018	TCGA-MA-AA43	TCGA-MA-AA43-01	Cervical Squamous Cell Carcinoma
cesc_tcga_pan_can_atlas_2018	TCGA-MU-A51Y	TCGA-MU-A51Y-01	Cervical Squamous Cell Carcinoma
cesc_tcga_pan_can_atlas_2018	TCGA-MU-A5YI	TCGA-MU-A5YI-01	Cervical Squamous Cell Carcinoma
cesc_tcga_pan_can_atlas_2018	TCGA-MU-A8JM	TCGA-MU-A8JM-01	Cervical Squamous Cell Carcinoma
cesc_tcga_pan_can_atlas_2018	TCGA-MY-A5BD	TCGA-MY-A5BD-01	Cervical Squamous Cell Carcinoma
cesc_tcga_pan_can_atlas_2018	TCGA-MY-A5BE	TCGA-MY-A5BE-01	Cervical Squamous Cell Carcinoma
cesc_tcga_pan_can_atlas_2018	TCGA-MY-A5BF	TCGA-MY-A5BF-01	Cervical Squamous Cell Carcinoma
cesc_tcga_pan_can_atlas_2018	TCGA-MY-A913	TCGA-MY-A913-01	Cervical Squamous Cell Carcinoma
cesc_tcga_pan_can_atlas_2018	TCGA-PN-A8MA	TCGA-PN-A8MA-01	Cervical Squamous Cell Carcinoma
cesc_tcga_pan_can_atlas_2018	TCGA-Q1-A5R1	TCGA-Q1-A5R1-01	Cervical Adenocarcinoma
cesc_tcga_pan_can_atlas_2018	TCGA-Q1-A5R2	TCGA-Q1-A5R2-01	Cervical Squamous Cell Carcinoma
cesc_tcga_pan_can_atlas_2018	TCGA-Q1-A5R3	TCGA-Q1-A5R3-01	Cervical Squamous Cell Carcinoma
cesc_tcga_pan_can_atlas_2018	TCGA-Q1-A6DT	TCGA-Q1-A6DT-01	Cervical Squamous Cell Carcinoma
cesc_tcga_pan_can_atlas_2018	TCGA-Q1-A6DV	TCGA-Q1-A6DV-01	Cervical Adenocarcinoma
cesc_tcga_pan_can_atlas_2018	TCGA-Q1-A6DW	TCGA-Q1-A6DW-01	Cervical Squamous Cell Carcinoma
cesc_tcga_pan_can_atlas_2018	TCGA-Q1-A73O	TCGA-Q1-A73O-01	Cervical Squamous Cell Carcinoma
cesc_tcga_pan_can_atlas_2018	TCGA-Q1-A73P	TCGA-Q1-A73P-01	Cervical Adenocarcinoma
cesc_tcga_pan_can_atlas_2018	TCGA-Q1-A73Q	TCGA-Q1-A73Q-01	Cervical Squamous Cell Carcinoma
cesc_tcga_pan_can_atlas_2018	TCGA-Q1-A73R	TCGA-Q1-A73R-01	Cervical Adenocarcinoma
cesc_tcga_pan_can_atlas_2018	TCGA-Q1-A73S	TCGA-Q1-A73S-01	Cervical Squamous Cell Carcinoma
cesc_tcga_pan_can_atlas_2018	TCGA-R2-A69V	TCGA-R2-A69V-01	Cervical Squamous Cell Carcinoma
cesc_tcga_pan_can_atlas_2018	TCGA-RA-A741	TCGA-RA-A741-01	Cervical Squamous Cell Carcinoma
cesc_tcga_pan_can_atlas_2018	TCGA-UC-A7PD	TCGA-UC-A7PD-01	Cervical Squamous Cell Carcinoma
cesc_tcga_pan_can_atlas_2018	TCGA-UC-A7PF	TCGA-UC-A7PF-01	Cervical Squamous Cell Carcinoma
cesc_tcga_pan_can_atlas_2018	TCGA-UC-A7PG	TCGA-UC-A7PG-01	Cervical Squamous Cell Carcinoma
cesc_tcga_pan_can_atlas_2018	TCGA-UC-A7PI	TCGA-UC-A7PI-01	Cervical Adenocarcinoma
cesc_tcga_pan_can_atlas_2018	TCGA-VS-A8EB	TCGA-VS-A8EB-01	Cervical Squamous Cell Carcinoma
cesc_tcga_pan_can_atlas_2018	TCGA-VS-A8EC	TCGA-VS-A8EC-01	Cervical Squamous Cell Carcinoma
cesc_tcga_pan_can_atlas_2018	TCGA-VS-A8EG	TCGA-VS-A8EG-01	Cervical Squamous Cell Carcinoma
cesc_tcga_pan_can_atlas_2018	TCGA-VS-A8EH	TCGA-VS-A8EH-01	Cervical Squamous Cell Carcinoma
cesc_tcga_pan_can_atlas_2018	TCGA-VS-A8EI	TCGA-VS-A8EI-01	Cervical Squamous Cell Carcinoma
cesc_tcga_pan_can_atlas_2018	TCGA-VS-A8EJ	TCGA-VS-A8EJ-01	Cervical Squamous Cell Carcinoma
cesc_tcga_pan_can_atlas_2018	TCGA-VS-A8EL	TCGA-VS-A8EL-01	Cervical Squamous Cell Carcinoma
cesc_tcga_pan_can_atlas_2018	TCGA-VS-A8Q8	TCGA-VS-A8Q8-01	Cervical Squamous Cell Carcinoma
cesc_tcga_pan_can_atlas_2018	TCGA-VS-A8Q9	TCGA-VS-A8Q9-01	Cervical Squamous Cell Carcinoma
cesc_tcga_pan_can_atlas_2018	TCGA-VS-A8QA	TCGA-VS-A8QA-01	Cervical Squamous Cell Carcinoma
cesc_tcga_pan_can_atlas_2018	TCGA-VS-A8QC	TCGA-VS-A8QC-01	Cervical Squamous Cell Carcinoma
cesc_tcga_pan_can_atlas_2018	TCGA-VS-A8QF	TCGA-VS-A8QF-01	Cervical Squamous Cell Carcinoma
cesc_tcga_pan_can_atlas_2018	TCGA-VS-A8QH	TCGA-VS-A8QH-01	Cervical Adenocarcinoma
cesc_tcga_pan_can_atlas_2018	TCGA-VS-A8QM	TCGA-VS-A8QM-01	Cervical Squamous Cell Carcinoma
cesc_tcga_pan_can_atlas_2018	TCGA-VS-A94W	TCGA-VS-A94W-01	Cervical Squamous Cell Carcinoma
cesc_tcga_pan_can_atlas_2018	TCGA-VS-A94X	TCGA-VS-A94X-01	Cervical Squamous Cell Carcinoma
cesc_tcga_pan_can_atlas_2018	TCGA-VS-A94Y	TCGA-VS-A94Y-01	Cervical Squamous Cell Carcinoma
cesc_tcga_pan_can_atlas_2018	TCGA-VS-A94Z	TCGA-VS-A94Z-01	Cervical Squamous Cell Carcinoma
cesc_tcga_pan_can_atlas_2018	TCGA-VS-A950	TCGA-VS-A950-01	Cervical Squamous Cell Carcinoma
cesc_tcga_pan_can_atlas_2018	TCGA-VS-A952	TCGA-VS-A952-01	Cervical Adenocarcinoma
cesc_tcga_pan_can_atlas_2018	TCGA-VS-A953	TCGA-VS-A953-01	Cervical Squamous Cell Carcinoma
cesc_tcga_pan_can_atlas_2018	TCGA-VS-A954	TCGA-VS-A954-01	Cervical Squamous Cell Carcinoma
cesc_tcga_pan_can_atlas_2018	TCGA-VS-A957	TCGA-VS-A957-01	Cervical Squamous Cell Carcinoma
cesc_tcga_pan_can_atlas_2018	TCGA-VS-A958	TCGA-VS-A958-01	Cervical Squamous Cell Carcinoma
cesc_tcga_pan_can_atlas_2018	TCGA-VS-A959	TCGA-VS-A959-01	Cervical Squamous Cell Carcinoma
cesc_tcga_pan_can_atlas_2018	TCGA-VS-A9U5	TCGA-VS-A9U5-01	Cervical Squamous Cell Carcinoma
cesc_tcga_pan_can_atlas_2018	TCGA-VS-A9U6	TCGA-VS-A9U6-01	Cervical Squamous Cell Carcinoma
cesc_tcga_pan_can_atlas_2018	TCGA-VS-A9U7	TCGA-VS-A9U7-01	Cervical Squamous Cell Carcinoma
cesc_tcga_pan_can_atlas_2018	TCGA-VS-A9UA	TCGA-VS-A9UA-01	Cervical Squamous Cell Carcinoma
cesc_tcga_pan_can_atlas_2018	TCGA-VS-A9UB	TCGA-VS-A9UB-01	Cervical Squamous Cell Carcinoma
cesc_tcga_pan_can_atlas_2018	TCGA-VS-A9UC	TCGA-VS-A9UC-01	Cervical Squamous Cell Carcinoma
cesc_tcga_pan_can_atlas_2018	TCGA-VS-A9UD	TCGA-VS-A9UD-01	Cervical Squamous Cell Carcinoma
cesc_tcga_pan_can_atlas_2018	TCGA-VS-A9UE	TCGA-VS-A9UE-01	Cervical Squamous Cell Carcinoma
cesc_tcga_pan_can_atlas_2018	TCGA-VS-A9UF	TCGA-VS-A9UF-01	Cervical Squamous Cell Carcinoma
cesc_tcga_pan_can_atlas_2018	TCGA-VS-A9UG	TCGA-VS-A9UG-01	Cervical Squamous Cell Carcinoma
cesc_tcga_pan_can_atlas_2018	TCGA-VS-A9UH	TCGA-VS-A9UH-01	Cervical Squamous Cell Carcinoma
cesc_tcga_pan_can_atlas_2018	TCGA-VS-A9UI	TCGA-VS-A9UI-01	Cervical Squamous Cell Carcinoma
cesc_tcga_pan_can_atlas_2018	TCGA-VS-A9UJ	TCGA-VS-A9UJ-01	Cervical Squamous Cell Carcinoma
cesc_tcga_pan_can_atlas_2018	TCGA-VS-A9UL	TCGA-VS-A9UL-01	Cervical Squamous Cell Carcinoma
cesc_tcga_pan_can_atlas_2018	TCGA-VS-A9UM	TCGA-VS-A9UM-01	Cervical Squamous Cell Carcinoma
cesc_tcga_pan_can_atlas_2018	TCGA-VS-A9UO	TCGA-VS-A9UO-01	Cervical Adenocarcinoma
cesc_tcga_pan_can_atlas_2018	TCGA-VS-A9UP	TCGA-VS-A9UP-01	Cervical Adenocarcinoma
cesc_tcga_pan_can_atlas_2018	TCGA-VS-A9UQ	TCGA-VS-A9UQ-01	Cervical Adenocarcinoma
cesc_tcga_pan_can_atlas_2018	TCGA-VS-A9UR	TCGA-VS-A9UR-01	Cervical Adenocarcinoma
cesc_tcga_pan_can_atlas_2018	TCGA-VS-A9UT	TCGA-VS-A9UT-01	Cervical Adenocarcinoma
cesc_tcga_pan_can_atlas_2018	TCGA-VS-A9UU	TCGA-VS-A9UU-01	Cervical Squamous Cell Carcinoma
cesc_tcga_pan_can_atlas_2018	TCGA-VS-A9UV	TCGA-VS-A9UV-01	Cervical Squamous Cell Carcinoma
cesc_tcga_pan_can_atlas_2018	TCGA-VS-A9UY	TCGA-VS-A9UY-01	Cervical Squamous Cell Carcinoma
cesc_tcga_pan_can_atlas_2018	TCGA-VS-A9UZ	TCGA-VS-A9UZ-01	Cervical Adenocarcinoma
cesc_tcga_pan_can_atlas_2018	TCGA-VS-A9V0	TCGA-VS-A9V0-01	Cervical Adenocarcinoma
cesc_tcga_pan_can_atlas_2018	TCGA-VS-A9V1	TCGA-VS-A9V1-01	Cervical Adenocarcinoma
cesc_tcga_pan_can_atlas_2018	TCGA-VS-A9V2	TCGA-VS-A9V2-01	Cervical Squamous Cell Carcinoma
cesc_tcga_pan_can_atlas_2018	TCGA-VS-A9V3	TCGA-VS-A9V3-01	Cervical Squamous Cell Carcinoma
cesc_tcga_pan_can_atlas_2018	TCGA-VS-A9V4	TCGA-VS-A9V4-01	Cervical Adenocarcinoma
cesc_tcga_pan_can_atlas_2018	TCGA-VS-A9V5	TCGA-VS-A9V5-01	Cervical Adenocarcinoma
cesc_tcga_pan_can_atlas_2018	TCGA-VS-AA62	TCGA-VS-AA62-01	Cervical Squamous Cell Carcinoma
cesc_tcga_pan_can_atlas_2018	TCGA-WL-A834	TCGA-WL-A834-01	Cervical Squamous Cell Carcinoma
cesc_tcga_pan_can_atlas_2018	TCGA-XS-A8TJ	TCGA-XS-A8TJ-01	Cervical Squamous Cell Carcinoma
cesc_tcga_pan_can_atlas_2018	TCGA-ZJ-A8QO	TCGA-ZJ-A8QO-01	Cervical Squamous Cell Carcinoma
cesc_tcga_pan_can_atlas_2018	TCGA-ZJ-A8QQ	TCGA-ZJ-A8QQ-01	Cervical Squamous Cell Carcinoma
cesc_tcga_pan_can_atlas_2018	TCGA-ZJ-A8QR	TCGA-ZJ-A8QR-01	Cervical Squamous Cell Carcinoma
cesc_tcga_pan_can_atlas_2018	TCGA-ZJ-AAX4	TCGA-ZJ-AAX4-01	Cervical Squamous Cell Carcinoma
cesc_tcga_pan_can_atlas_2018	TCGA-ZJ-AAX8	TCGA-ZJ-AAX8-01	Cervical Squamous Cell Carcinoma
cesc_tcga_pan_can_atlas_2018	TCGA-ZJ-AAXA	TCGA-ZJ-AAXA-01	Cervical Squamous Cell Carcinoma
cesc_tcga_pan_can_atlas_2018	TCGA-ZJ-AAXB	TCGA-ZJ-AAXB-01	Cervical Adenocarcinoma
cesc_tcga_pan_can_atlas_2018	TCGA-ZJ-AAXD	TCGA-ZJ-AAXD-01	Cervical Squamous Cell Carcinoma
cesc_tcga_pan_can_atlas_2018	TCGA-ZJ-AAXF	TCGA-ZJ-AAXF-01	Cervical Squamous Cell Carcinoma
cesc_tcga_pan_can_atlas_2018	TCGA-ZJ-AAXI	TCGA-ZJ-AAXI-01	Cervical Squamous Cell Carcinoma
cesc_tcga_pan_can_atlas_2018	TCGA-ZJ-AAXJ	TCGA-ZJ-AAXJ-01	Cervical Squamous Cell Carcinoma
cesc_tcga_pan_can_atlas_2018	TCGA-ZJ-AAXN	TCGA-ZJ-AAXN-01	Cervical Squamous Cell Carcinoma
cesc_tcga_pan_can_atlas_2018	TCGA-ZJ-AAXT	TCGA-ZJ-AAXT-01	Cervical Squamous Cell Carcinoma
cesc_tcga_pan_can_atlas_2018	TCGA-ZJ-AAXU	TCGA-ZJ-AAXU-01	Cervical Squamous Cell Carcinoma
cesc_tcga_pan_can_atlas_2018	TCGA-ZJ-AB0H	TCGA-ZJ-AB0H-01	Cervical Squamous Cell Carcinoma
cesc_tcga_pan_can_atlas_2018	TCGA-ZJ-AB0I	TCGA-ZJ-AB0I-01	Cervical Squamous Cell Carcinoma
cesc_tcga_pan_can_atlas_2018	TCGA-ZX-AA5X	TCGA-ZX-AA5X-01	Cervical Squamous Cell Carcinoma
chol_tcga_pan_can_atlas_2018	TCGA-3X-AAV9	TCGA-3X-AAV9-01	Cholangiocarcinoma
chol_tcga_pan_can_atlas_2018	TCGA-3X-AAVA	TCGA-3X-AAVA-01	Cholangiocarcinoma
chol_tcga_pan_can_atlas_2018	TCGA-3X-AAVB	TCGA-3X-AAVB-01	Cholangiocarcinoma
chol_tcga_pan_can_atlas_2018	TCGA-3X-AAVC	TCGA-3X-AAVC-01	Cholangiocarcinoma
chol_tcga_pan_can_atlas_2018	TCGA-3X-AAVD	TCGA-3X-AAVD-01	Cholangiocarcinoma
chol_tcga_pan_can_atlas_2018	TCGA-3X-AAVE	TCGA-3X-AAVE-01	Cholangiocarcinoma
chol_tcga_pan_can_atlas_2018	TCGA-4G-AAZO	TCGA-4G-AAZO-01	Cholangiocarcinoma
chol_tcga_pan_can_atlas_2018	TCGA-4G-AAZT	TCGA-4G-AAZT-01	Cholangiocarcinoma
chol_tcga_pan_can_atlas_2018	TCGA-W5-AA2G	TCGA-W5-AA2G-01	Cholangiocarcinoma
chol_tcga_pan_can_atlas_2018	TCGA-W5-AA2H	TCGA-W5-AA2H-01	Cholangiocarcinoma
chol_tcga_pan_can_atlas_2018	TCGA-W5-AA2I	TCGA-W5-AA2I-01	Cholangiocarcinoma
chol_tcga_pan_can_atlas_2018	TCGA-W5-AA2O	TCGA-W5-AA2O-01	Cholangiocarcinoma
chol_tcga_pan_can_atlas_2018	TCGA-W5-AA2Q	TCGA-W5-AA2Q-01	Cholangiocarcinoma
chol_tcga_pan_can_atlas_2018	TCGA-W5-AA2R	TCGA-W5-AA2R-01	Cholangiocarcinoma
chol_tcga_pan_can_atlas_2018	TCGA-W5-AA2T	TCGA-W5-AA2T-01	Cholangiocarcinoma
chol_tcga_pan_can_atlas_2018	TCGA-W5-AA2U	TCGA-W5-AA2U-01	Cholangiocarcinoma
chol_tcga_pan_can_atlas_2018	TCGA-W5-AA2W	TCGA-W5-AA2W-01	Cholangiocarcinoma
chol_tcga_pan_can_atlas_2018	TCGA-W5-AA2X	TCGA-W5-AA2X-01	Cholangiocarcinoma
chol_tcga_pan_can_atlas_2018	TCGA-W5-AA2Z	TCGA-W5-AA2Z-01	Cholangiocarcinoma
chol_tcga_pan_can_atlas_2018	TCGA-W5-AA30	TCGA-W5-AA30-01	Cholangiocarcinoma
chol_tcga_pan_can_atlas_2018	TCGA-W5-AA31	TCGA-W5-AA31-01	Cholangiocarcinoma
chol_tcga_pan_can_atlas_2018	TCGA-W5-AA33	TCGA-W5-AA33-01	Cholangiocarcinoma
chol_tcga_pan_can_atlas_2018	TCGA-W5-AA34	TCGA-W5-AA34-01	Cholangiocarcinoma
chol_tcga_pan_can_atlas_2018	TCGA-W5-AA36	TCGA-W5-AA36-01	Cholangiocarcinoma
chol_tcga_pan_can_atlas_2018	TCGA-W5-AA38	TCGA-W5-AA38-01	Cholangiocarcinoma
chol_tcga_pan_can_atlas_2018	TCGA-W5-AA39	TCGA-W5-AA39-01	Cholangiocarcinoma
chol_tcga_pan_can_atlas_2018	TCGA-W6-AA0S	TCGA-W6-AA0S-01	Cholangiocarcinoma
chol_tcga_pan_can_atlas_2018	TCGA-WD-A7RX	TCGA-WD-A7RX-01	Cholangiocarcinoma
chol_tcga_pan_can_atlas_2018	TCGA-YR-A95A	TCGA-YR-A95A-01	Cholangiocarcinoma
chol_tcga_pan_can_atlas_2018	TCGA-ZD-A8I3	TCGA-ZD-A8I3-01	Cholangiocarcinoma
chol_tcga_pan_can_atlas_2018	TCGA-ZH-A8Y1	TCGA-ZH-A8Y1-01	Cholangiocarcinoma
chol_tcga_pan_can_atlas_2018	TCGA-ZH-A8Y2	TCGA-ZH-A8Y2-01	Cholangiocarcinoma
chol_tcga_pan_can_atlas_2018	TCGA-ZH-A8Y4	TCGA-ZH-A8Y4-01	Cholangiocarcinoma
chol_tcga_pan_can_atlas_2018	TCGA-ZH-A8Y5	TCGA-ZH-A8Y5-01	Cholangiocarcinoma
chol_tcga_pan_can_atlas_2018	TCGA-ZH-A8Y6	TCGA-ZH-A8Y6-01	Cholangiocarcinoma
chol_tcga_pan_can_atlas_2018	TCGA-ZH-A8Y8	TCGA-ZH-A8Y8-01	Cholangiocarcinoma
chol_tcga_pan_can_atlas_2018	TCGA-ZU-A8S4	TCGA-ZU-A8S4-01	Cholangiocarcinoma
coadread_tcga_pan_can_atlas_2018	TCGA-AF-2687	TCGA-AF-2687-01	Colorectal Adenocarcinoma
coadread_tcga_pan_can_atlas_2018	TCGA-AF-2689	TCGA-AF-2689-01	Colorectal Adenocarcinoma
coadread_tcga_pan_can_atlas_2018	TCGA-AF-2690	TCGA-AF-2690-01	Colorectal Adenocarcinoma
coadread_tcga_pan_can_atlas_2018	TCGA-AF-2691	TCGA-AF-2691-01	Colorectal Adenocarcinoma
coadread_tcga_pan_can_atlas_2018	TCGA-AF-2692	TCGA-AF-2692-01	Colorectal Adenocarcinoma
coadread_tcga_pan_can_atlas_2018	TCGA-AF-2693	TCGA-AF-2693-01	Colorectal Adenocarcinoma
coadread_tcga_pan_can_atlas_2018	TCGA-AF-3400	TCGA-AF-3400-01	Colorectal Adenocarcinoma
coadread_tcga_pan_can_atlas_2018	TCGA-AF-3911	TCGA-AF-3911-01	Colorectal Adenocarcinoma
coadread_tcga_pan_can_atlas_2018	TCGA-AF-4110	TCGA-AF-4110-01	Colorectal Adenocarcinoma
coadread_tcga_pan_can_atlas_2018	TCGA-AF-5654	TCGA-AF-5654-01	Colorectal Adenocarcinoma
coadread_tcga_pan_can_atlas_2018	TCGA-AF-6136	TCGA-AF-6136-01	Colorectal Adenocarcinoma
coadread_tcga_pan_can_atlas_2018	TCGA-AF-6655	TCGA-AF-6655-01	Colorectal Adenocarcinoma
coadread_tcga_pan_can_atlas_2018	TCGA-AF-6672	TCGA-AF-6672-01	Colorectal Adenocarcinoma
coadread_tcga_pan_can_atlas_2018	TCGA-AF-A56K	TCGA-AF-A56K-01	Colorectal Adenocarcinoma
coadread_tcga_pan_can_atlas_2018	TCGA-AF-A56L	TCGA-AF-A56L-01	Colorectal Adenocarcinoma
coadread_tcga_pan_can_atlas_2018	TCGA-AF-A56N	TCGA-AF-A56N-01	Colorectal Adenocarcinoma
coadread_tcga_pan_can_atlas_2018	TCGA-AG-3574	TCGA-AG-3574-01	Colorectal Adenocarcinoma
coadread_tcga_pan_can_atlas_2018	TCGA-AG-3575	TCGA-AG-3575-01	Colorectal Adenocarcinoma
coadread_tcga_pan_can_atlas_2018	TCGA-AG-3578	TCGA-AG-3578-01	Colorectal Adenocarcinoma
coadread_tcga_pan_can_atlas_2018	TCGA-AG-3580	TCGA-AG-3580-01	Colorectal Adenocarcinoma
coadread_tcga_pan_can_atlas_2018	TCGA-AG-3581	TCGA-AG-3581-01	Colorectal Adenocarcinoma
coadread_tcga_pan_can_atlas_2018	TCGA-AG-3582	TCGA-AG-3582-01	Colorectal Adenocarcinoma
coadread_tcga_pan_can_atlas_2018	TCGA-AG-3583	TCGA-AG-3583-01	Colorectal Adenocarcinoma
coadread_tcga_pan_can_atlas_2018	TCGA-AG-3584	TCGA-AG-3584-01	Colorectal Adenocarcinoma
coadread_tcga_pan_can_atlas_2018	TCGA-AG-3586	TCGA-AG-3586-01	Colorectal Adenocarcinoma
coadread_tcga_pan_can_atlas_2018	TCGA-AG-3587	TCGA-AG-3587-01	Colorectal Adenocarcinoma
coadread_tcga_pan_can_atlas_2018	TCGA-AG-3591	TCGA-AG-3591-01	Colorectal Adenocarcinoma
coadread_tcga_pan_can_atlas_2018	TCGA-AG-3592	TCGA-AG-3592-01	Colorectal Adenocarcinoma
coadread_tcga_pan_can_atlas_2018	TCGA-AG-3593	TCGA-AG-3593-01	Colorectal Adenocarcinoma
coadread_tcga_pan_can_atlas_2018	TCGA-AG-3594	TCGA-AG-3594-01	Colorectal Adenocarcinoma
coadread_tcga_pan_can_atlas_2018	TCGA-AG-3598	TCGA-AG-3598-01	Colorectal Adenocarcinoma
coadread_tcga_pan_can_atlas_2018	TCGA-AG-3599	TCGA-AG-3599-01	Colorectal Adenocarcinoma
coadread_tcga_pan_can_atlas_2018	TCGA-AG-3600	TCGA-AG-3600-01	Colorectal Adenocarcinoma
coadread_tcga_pan_can_atlas_2018	TCGA-AG-3601	TCGA-AG-3601-01	Colorectal Adenocarcinoma
coadread_tcga_pan_can_atlas_2018	TCGA-AG-3602	TCGA-AG-3602-01	Colorectal Adenocarcinoma
coadread_tcga_pan_can_atlas_2018	TCGA-AG-3605	TCGA-AG-3605-01	Colorectal Adenocarcinoma
coadread_tcga_pan_can_atlas_2018	TCGA-AG-3608	TCGA-AG-3608-01	Colorectal Adenocarcinoma
coadread_tcga_pan_can_atlas_2018	TCGA-AG-3609	TCGA-AG-3609-01	Colorectal Adenocarcinoma
coadread_tcga_pan_can_atlas_2018	TCGA-AG-3725	TCGA-AG-3725-01	Colorectal Adenocarcinoma
coadread_tcga_pan_can_atlas_2018	TCGA-AG-3726	TCGA-AG-3726-01	Colorectal Adenocarcinoma
coadread_tcga_pan_can_atlas_2018	TCGA-AG-3727	TCGA-AG-3727-01	Colorectal Adenocarcinoma
coadread_tcga_pan_can_atlas_2018	TCGA-AG-3728	TCGA-AG-3728-01	Colorectal Adenocarcinoma
coadread_tcga_pan_can_atlas_2018	TCGA-AG-3731	TCGA-AG-3731-01	Colorectal Adenocarcinoma
coadread_tcga_pan_can_atlas_2018	TCGA-AG-3732	TCGA-AG-3732-01	Colorectal Adenocarcinoma
coadread_tcga_pan_can_atlas_2018	TCGA-AG-3742	TCGA-AG-3742-01	Colorectal Adenocarcinoma
coadread_tcga_pan_can_atlas_2018	TCGA-AG-3878	TCGA-AG-3878-01	Colorectal Adenocarcinoma
coadread_tcga_pan_can_atlas_2018	TCGA-AG-3881	TCGA-AG-3881-01	Colorectal Adenocarcinoma
coadread_tcga_pan_can_atlas_2018	TCGA-AG-3882	TCGA-AG-3882-01	Colorectal Adenocarcinoma
coadread_tcga_pan_can_atlas_2018	TCGA-AG-3883	TCGA-AG-3883-01	Colorectal Adenocarcinoma
coadread_tcga_pan_can_atlas_2018	TCGA-AG-3885	TCGA-AG-3885-01	Colorectal Adenocarcinoma
coadread_tcga_pan_can_atlas_2018	TCGA-AG-3887	TCGA-AG-3887-01	Colorectal Adenocarcinoma
coadread_tcga_pan_can_atlas_2018	TCGA-AG-3890	TCGA-AG-3890-01	Colorectal Adenocarcinoma
coadread_tcga_pan_can_atlas_2018	TCGA-AG-3892	TCGA-AG-3892-01	Colorectal Adenocarcinoma
coadread_tcga_pan_can_atlas_2018	TCGA-AG-3893	TCGA-AG-3893-01	Colorectal Adenocarcinoma
coadread_tcga_pan_can_atlas_2018	TCGA-AG-3894	TCGA-AG-3894-01	Colorectal Adenocarcinoma
coadread_tcga_pan_can_atlas_2018	TCGA-AG-3896	TCGA-AG-3896-01	Colorectal Adenocarcinoma
coadread_tcga_pan_can_atlas_2018	TCGA-AG-3898	TCGA-AG-3898-01	Colorectal Adenocarcinoma
coadread_tcga_pan_can_atlas_2018	TCGA-AG-3901	TCGA-AG-3901-01	Colorectal Adenocarcinoma
coadread_tcga_pan_can_atlas_2018	TCGA-AG-3902	TCGA-AG-3902-01	Colorectal Adenocarcinoma
coadread_tcga_pan_can_atlas_2018	TCGA-AG-3909	TCGA-AG-3909-01	Colorectal Adenocarcinoma
coadread_tcga_pan_can_atlas_2018	TCGA-AG-3999	TCGA-AG-3999-01	Colorectal Adenocarcinoma
[truncated: 8,996 more rows]
