# Supplementary material for: Pan-Cancer Analysis of Immune Complement Signature C3/C5/C3AR1/C5AR1 in Association with Tumor Immune Evasion and Therapy Resistance
Source: Cancers (Basel). 2021 Aug 16;13(16):4124. doi: 10.3390/cancers13164124 (PMC8394789; doi:10.3390/cancers13164124)
Supplement: Supplementary file 1 [file cancers-13-04124-s001.zip › FILE S3_ImmuCellAI_Immune And Expr COR.xlsx]

## Sheet: SheetName
cancertype	symbol	cell_type	cor	p_value	fdr
LUSC	C3AR1	InfiltrationScore	0.881518	4.76253e-182	7.36727e-179
LUSC	C3AR1	Macrophage	0.862823	1.12574e-165	3.7731e-162
KIRC	C3AR1	Macrophage	0.839785	2.32705e-162	1.56013e-158
BRCA	C5AR1	InfiltrationScore	0.667519	6.13045e-158	1.7618e-155
BRCA	C3AR1	InfiltrationScore	0.665579	1.04141e-156	2.90972e-154
HNSC	C3AR1	InfiltrationScore	0.835935	4.42676e-149	4.45509e-146
COAD	C3AR1	InfiltrationScore	0.933567	8.98234e-148	3.57802e-144
BLCA	C3AR1	InfiltrationScore	0.883366	5.81673e-142	7.79713e-139
LGG	C3AR1	Macrophage	0.834293	1.10807e-139	2.81816e-137
STAD	C3AR1	InfiltrationScore	0.86786	3.39099e-138	3.4171e-134
BLCA	C3AR1	Macrophage	0.872827	1.72134e-134	4.32638e-131
LGG	C3	Macrophage	0.823613	3.89964e-133	8.16161e-131
BRCA	C5AR1	Macrophage	0.62207	2.25771e-131	3.24417e-128
THCA	C3AR1	InfiltrationScore	0.801211	3.14488e-129	5.94233e-127
LUSC	C5AR1	InfiltrationScore	0.807316	1.52167e-128	2.75683e-126
HNSC	C5AR1	Macrophage	0.798322	2.56815e-126	4.69924e-123
LUAD	C3AR1	Macrophage	0.791096	1.2407e-124	2.76581e-121
BRCA	C3	NK	0.608637	2.4519e-124	2.72513e-122
BRCA	C3	Tfh	0.607933	5.6063e-124	3.50254e-122
HNSC	C3AR1	Macrophage	0.793898	5.86255e-124	9.07703e-121
LUSC	C5AR1	Macrophage	0.784939	7.42326e-117	3.31737e-114
LUAD	C3AR1	InfiltrationScore	0.773278	1.14619e-115	4.79084e-113
BRCA	C3AR1	Macrophage	0.581678	3.43905e-111	2.56235e-108
LGG	C5AR1	Macrophage	0.777905	2.00508e-109	2.54975e-107
KIRC	C3AR1	InfiltrationScore	0.745222	2.17901e-108	2.08698e-105
BLCA	C5AR1	Macrophage	0.823692	9.04412e-107	5.51061e-104
THCA	C3AR1	Neutrophil	-0.749808	2.56197e-104	1.50922e-102
LUAD	C5AR1	Macrophage	0.742002	9.24957e-102	6.87311e-99
BRCA	C3	Cytotoxic	0.560651	9.29363e-102	3.9113e-100
BLCA	C5AR1	InfiltrationScore	0.811888	2.20761e-101	5.61879e-99
HNSC	C5AR1	InfiltrationScore	0.737925	2.19898e-98	4.91789e-96
KIRP	C3AR1	Macrophage	0.86518	3.06992e-98	1.54095e-94
THCA	C3AR1	Macrophage	0.732461	3.03892e-97	2.53611e-94
BRCA	C3	Neutrophil	-0.548507	1.30109e-96	4.91995e-95
KIRC	C5AR1	Macrophage	0.71382	1.65756e-95	4.38664e-93
KIRP	C3AR1	InfiltrationScore	0.858957	2.52597e-95	1.74884e-92
BRCA	C3AR1	Cytotoxic	0.544087	8.62067e-95	3.25981e-93
THCA	C5AR1	InfiltrationScore	0.725676	1.26198e-94	1.15417e-92
LGG	C3	InfiltrationScore	0.739514	1.66619e-93	2.2318e-91
STAD	C3AR1	Macrophage	0.776659	5.82607e-92	1.67741e-88
THCA	C5AR1	Macrophage	0.718149	8.22071e-92	4.57368e-89
PRAD	C3AR1	InfiltrationScore	0.727663	8.96785e-92	4.50567e-89
LUAD	C5AR1	InfiltrationScore	0.715667	1.57587e-91	3.16167e-89
LGG	C3AR1	InfiltrationScore	0.732924	4.71055e-91	5.91527e-89
STAD	C5AR1	InfiltrationScore	0.766406	3.75567e-88	1.45561e-85
OV	C3AR1	Macrophage	0.845534	1.16394e-85	3.8901e-82
BRCA	C3	CD4_T	0.514757	2.28419e-83	1.89099e-81
SKCM	C5AR1	Macrophage	0.738069	1.10594e-82	7.40757e-79
THCA	C3AR1	Cytotoxic	0.688247	1.73972e-81	1.69975e-79
COAD	C3AR1	Macrophage	0.816823	4.06062e-80	5.77682e-77
THCA	C3AR1	CD8_naive	-0.683546	5.63565e-80	1.22692e-77
THCA	C3AR1	Th17	-0.680533	5.05658e-79	4.56208e-77
THCA	C3	Neutrophil	-0.680338	5.8219e-79	2.23813e-77
CESC	C3AR1	InfiltrationScore	0.825507	1.68553e-78	1.60502e-75
SKCM	C3AR1	InfiltrationScore	0.724159	3.40144e-78	5.60235e-76
SKCM	C3AR1	Macrophage	0.722749	9.36249e-78	2.99823e-74
LIHC	C3AR1	Macrophage	0.749366	1.44177e-77	2.06307e-74
PRAD	C3	Neutrophil	-0.684254	3.55153e-77	2.56745e-75
BRCA	C3AR1	Neutrophil	-0.49638	9.26068e-77	2.73163e-75
BLCA	C3AR1	Cytotoxic	0.744757	1.15077e-76	1.51233e-74
COAD	C5AR1	InfiltrationScore	0.801215	6.4637e-75	8.09669e-73
COAD	C5AR1	Macrophage	0.799844	1.75899e-74	1.75169e-71
THCA	C3	InfiltrationScore	0.665204	2.40171e-74	1.1996e-72
SARC	C3AR1	Macrophage	0.847432	2.76731e-74	2.13817e-71
KIRC	C3AR1	DC	0.650492	3.46942e-74	5.81503e-71
STAD	C5AR1	Macrophage	0.720782	2.57867e-73	2.16544e-70
CESC	C3AR1	Macrophage	0.809735	2.76922e-73	5.03419e-70
OV	C3AR1	InfiltrationScore	0.810408	2.90195e-73	2.4247e-70
LIHC	C3AR1	InfiltrationScore	0.731748	2.92765e-72	1.22187e-69
BLCA	C3AR1	Neutrophil	-0.726288	3.44356e-71	3.37755e-69
LGG	C5AR1	InfiltrationScore	0.668991	1.4535e-70	9.73458e-69
THCA	C3AR1	Th1	0.647715	2.44187e-69	1.6579e-67
SARC	C3AR1	InfiltrationScore	0.831449	4.40127e-69	2.38965e-66
KIRP	C3AR1	DC	0.782201	6.17637e-68	3.54312e-65
SKCM	C3	Neutrophil	-0.687292	1.57111e-67	6.10637e-66
LUSC	C3AR1	Cytotoxic	0.648428	2.13334e-67	1.69571e-65
LIHC	C5AR1	Macrophage	0.710873	1.71706e-66	1.274e-63
SKCM	C5AR1	InfiltrationScore	0.681391	5.71464e-66	5.94974e-64
KIRC	C5AR1	InfiltrationScore	0.620499	8.98387e-66	1.12231e-63
THCA	C5AR1	Neutrophil	-0.63175	4.77699e-65	1.45408e-63
PRAD	C3AR1	Macrophage	0.639204	1.6774e-64	1.98298e-61
BRCA	C3AR1	iTreg	0.455927	1.47038e-63	7.6236e-62
THCA	C3AR1	Tfh	0.625197	2.33773e-63	1.10691e-61
THCA	C3AR1	Exhausted	0.621793	1.70031e-62	1.62945e-60
HNSC	C3AR1	Cytotoxic	0.61657	1.43896e-60	1.18702e-58
PRAD	C3	CD4_T	0.622068	3.21822e-60	2.70613e-58
LUSC	C3AR1	Tfh	0.616651	2.45243e-59	9.96329e-58
SKCM	C3	Tfh	0.653512	4.5587e-59	1.84311e-57
LUSC	C3	InfiltrationScore	0.614777	6.85974e-59	2.47221e-57
BRCA	C3AR1	Exhausted	0.439796	9.04196e-59	4.21058e-57
OV	C5AR1	Macrophage	0.75675	1.25908e-58	3.32215e-56
SKCM	C3AR1	Cytotoxic	0.649646	3.62018e-58	1.50608e-56
SKCM	C3	CD4_T	0.647391	1.19579e-57	1.3349e-54
BRCA	C5AR1	DC	0.435279	1.78435e-57	5.69774e-55
HNSC	C3AR1	Neutrophil	-0.601271	6.25154e-57	3.41006e-55
PRAD	C3	Tfh	0.60633	1.63436e-56	1.14048e-54
THCA	C3AR1	Tr1	0.596891	1.68e-56	8.997e-55
BRCA	C3	CD8_naive	-0.42836	1.57678e-55	1.99497e-53
LUSC	C5AR1	Tfh	0.599842	1.96163e-55	7.05696e-54
SKCM	C3AR1	Neutrophil	-0.636801	2.86069e-55	8.77597e-54
LUSC	C3	Tfh	0.595634	1.71302e-54	5.98071e-53
KIRC	C3AR1	iTreg	0.573709	2.4749e-54	2.00717e-52
KIRC	C3	Macrophage	0.572564	4.47387e-54	3.71831e-52
BRCA	C3AR1	Th1	0.422184	7.89721e-54	2.43663e-52
PRAD	C5AR1	Macrophage	0.594041	9.24719e-54	5.16224e-51
BLCA	C3AR1	Exhausted	0.655016	1.11597e-53	1.93438e-51
THCA	C5AR1	Tr1	0.583878	1.42753e-53	6.79146e-52
ESCA	C3AR1	InfiltrationScore	0.838781	4.08951e-53	6.33622e-50
PRAD	C3AR1	Neutrophil	-0.589103	1.09456e-52	4.22213e-51
BLCA	C3AR1	NK	0.650015	1.25833e-52	1.28059e-50
SARC	C5AR1	Macrophage	0.765468	2.81924e-52	5.83873e-50
KIRC	C5AR1	iTreg	0.564157	3.22547e-52	2.34201e-50
THCA	C5AR1	Tfh	0.576204	6.6226e-52	2.31087e-50
BRCA	C5AR1	Cytotoxic	0.414751	7.87989e-52	1.6954e-50
KIRC	C3	InfiltrationScore	0.558877	4.45255e-51	3.4051e-49
KIRC	C3AR1	CD8_naive	-0.556472	1.44904e-50	2.91446e-47
BLCA	C5AR1	Cytotoxic	0.639364	1.88828e-50	1.12331e-48
THCA	C3	iTreg	0.567455	4.65295e-50	1.6883e-48
THCA	C3	DC	0.566647	6.84801e-50	2.13311e-48
LGG	C3AR1	DC	0.581342	1.34379e-49	1.56066e-47
PRAD	C3AR1	Th17	-0.574254	1.4367e-49	1.09784e-47
PRAD	C5AR1	InfiltrationScore	0.571414	5.44207e-49	4.3786e-47
BRCA	C3	Central_memory	0.402746	1.04828e-48	3.90525e-47
KIRC	C5AR1	DC	0.545957	2.25565e-48	5.74277e-46
THCA	C3AR1	iTreg	0.555847	1.08293e-47	3.5154e-46
BLCA	C5AR1	Neutrophil	-0.623729	2.08467e-47	9.7029e-46
BRCA	C5AR1	Exhausted	0.397277	2.52277e-47	8.29257e-46
SKCM	C3AR1	iTreg	0.598108	2.55413e-47	3.28992e-45
LUSC	C3AR1	NK	0.559992	4.76132e-47	3.17054e-45
PCPG	C3AR1	Macrophage	0.820792	7.27912e-47	1.85325e-43
THCA	C5AR1	DC	0.551328	8.52977e-47	2.16531e-45
COAD	C3	InfiltrationScore	0.683242	1.41993e-46	5.95383e-45
KIRP	C5AR1	InfiltrationScore	0.68764	1.51405e-46	1.31598e-44
GBM	C3AR1	Macrophage	0.834711	1.98066e-46	8.04147e-44
KIRP	C5AR1	Macrophage	0.686603	2.33896e-46	3.55769e-44
BRCA	C3	InfiltrationScore	0.391943	5.2995e-46	1.50155e-44
THCA	C3	Tr1	0.547134	5.63408e-46	1.94896e-44
KIRC	C3AR1	Neutrophil	-0.533991	5.69568e-46	1.55017e-44
PRAD	C3	InfiltrationScore	0.554195	1.33397e-45	9.4731e-44
LUSC	C3	Effector_memory	-0.549828	4.36066e-45	3.3728e-42
THCA	C3	Cytotoxic	0.541833	5.89518e-45	1.97449e-43
BLCA	C3AR1	Th1	0.60971	8.02376e-45	7.04514e-43
LUSC	C5AR1	Cytotoxic	0.547868	1.02325e-44	3.85349e-43
PRAD	C3AR1	Cytotoxic	0.548381	1.68085e-44	8.55192e-43
KIRC	C3AR1	Th17	-0.524274	4.33097e-44	1.65606e-42
THCA	C5AR1	Th17	-0.536634	5.66535e-44	1.65169e-42
OV	C3AR1	Cytotoxic	0.683877	6.13822e-44	6.83832e-42
BLCA	C5AR1	NK	0.603337	1.09025e-43	6.98141e-42
PAAD	C3AR1	InfiltrationScore	0.809098	1.19387e-43	5.40957e-41
GBM	C3AR1	InfiltrationScore	0.820555	1.21315e-43	5.88644e-41
LIHC	C5AR1	InfiltrationScore	0.604285	1.47258e-43	1.10487e-41
HNSC	C3AR1	Th17	-0.536644	1.57124e-43	3.4376e-41
PRAD	C3	Cytotoxic	0.542969	1.70093e-43	8.23699e-42
LGG	C5AR1	DC	0.548779	2.52455e-43	1.42882e-41
KIRP	C5AR1	DC	0.669051	2.81383e-43	4.51968e-41
KIRC	C3	Neutrophil	-0.518895	4.48796e-43	1.08624e-41
PRAD	C3	NK	0.539048	8.86102e-43	2.55862e-41
THCA	C3	Macrophage	0.529474	1.19897e-42	8.54598e-41
HNSC	C3AR1	iTreg	0.531126	1.62142e-42	2.65333e-40
LUSC	C5AR1	NK	0.535567	1.90958e-42	1.01324e-40
LIHC	C3AR1	Neutrophil	-0.597164	2.51149e-42	1.21236e-40
COAD	C3AR1	Cytotoxic	0.657342	4.4509e-42	4.20136e-40
UCEC	C3AR1	InfiltrationScore	0.777108	6.95145e-42	3.47885e-39
THCA	C3	Tfh	0.524044	1.15688e-41	3.13123e-40
THCA	C5AR1	iTreg	0.523975	1.19046e-41	2.95462e-40
BRCA	C5AR1	iTreg	0.372594	2.09457e-41	4.76656e-40
LAML	C5AR1	InfiltrationScore	0.807773	4.24762e-41	1.86962e-38
OV	C5AR1	InfiltrationScore	0.665833	6.05029e-41	5.833e-39
THCA	C5AR1	Cytotoxic	0.519383	7.83688e-41	2.30154e-39
KIRC	C3AR1	Central_memory	0.504427	1.97237e-40	1.66682e-38
LGG	C3	Exhausted	0.53233	2.08065e-40	1.30639e-37
LGG	C3AR1	Exhausted	0.531286	3.14688e-40	1.85962e-37
LIHC	C3AR1	DC	0.58365	4.51563e-40	6.95859e-37
THCA	C5AR1	Exhausted	0.515041	4.53714e-40	1.65527e-38
SKCM	C3AR1	Exhausted	0.555593	9.58616e-40	4.77976e-38
PRAD	C3	Th17	-0.521234	1.22644e-39	5.36987e-38
THCA	C5AR1	CD8_naive	-0.512448	1.27948e-39	4.94725e-38
OV	C3AR1	Tfh	0.655533	2.50469e-39	2.11036e-37
BLCA	C3	Neutrophil	-0.576431	3.56502e-39	1.24881e-37
SKCM	C3AR1	Th1	0.551983	3.76347e-39	1.56246e-37
LUSC	C3	Macrophage	0.515851	5.38998e-39	1.76248e-37
LUSC	C5AR1	Effector_memory	-0.5156	5.94283e-39	1.03922e-36
BLCA	C5AR1	Exhausted	0.574666	6.81836e-39	4.60056e-37
BRCA	C3AR1	Th17	-0.36057	1.05825e-38	1.99895e-37
SKCM	C3AR1	Tfh	0.548645	1.31307e-38	3.35684e-37
COAD	C5AR1	DC	0.634491	1.82749e-38	8.66624e-36
PRAD	C5AR1	Th17	-0.514246	1.86633e-38	7.70176e-37
THCA	C3AR1	NK	0.503566	4.16857e-38	1.73942e-36
READ	C3AR1	InfiltrationScore	0.89508	6.51016e-38	9.19049e-35
BLCA	C3AR1	iTreg	0.566979	1.09863e-37	1.33073e-35
SKCM	C3	InfiltrationScore	0.542762	1.14833e-37	4.084e-36
LAML	C5AR1	Macrophage	0.786606	1.20537e-37	3.78963e-35
LUSC	C3	NK	0.507207	1.49423e-37	6.13246e-36
GBM	C5AR1	Macrophage	0.784137	1.77739e-37	3.02216e-35
PRAD	C3AR1	CD4_T	0.507865	2.12237e-37	6.22676e-36
UCEC	C3AR1	Macrophage	0.748413	2.44204e-37	1.52765e-34
SKCM	C3	Central_memory	0.539974	3.1626e-37	2.26961e-35
CESC	C3AR1	Cytotoxic	0.639902	4.16776e-37	3.56165e-35
SARC	C5AR1	InfiltrationScore	0.677057	6.87188e-37	4.9658e-35
LUAD	C5AR1	NKT	0.494711	6.9101e-37	4.42931e-35
THCA	C3	CD8_naive	-0.496128	7.13328e-37	2.5377e-35
BRCA	C3AR1	Tfh	0.35173	8.69833e-37	1.03664e-35
LGG	C3	DC	0.509747	1.17355e-36	3.58887e-35
SKCM	C3	Cytotoxic	0.536295	1.18618e-36	2.96825e-35
CESC	C3AR1	Neutrophil	-0.636476	1.30526e-36	1.01958e-34
ESCA	C5AR1	InfiltrationScore	0.74936	1.40685e-36	4.97135e-34
BRCA	C5AR1	Neutrophil	-0.350645	1.48019e-36	2.25242e-35
KIRC	C3AR1	Th1	0.481337	1.81644e-36	5.47737e-35
THCA	C3	Th1	0.492821	2.46586e-36	6.89786e-35
PRAD	C5AR1	Tr1	0.499351	5.02673e-36	6.31389e-33
PRAD	C3AR1	Tfh	0.499341	5.04439e-36	1.74788e-34
OV	C3AR1	Neutrophil	-0.63115	9.66112e-36	7.62734e-34
KIRC	C3AR1	Tr1	0.474675	2.22871e-35	3.32045e-33
BRCA	C5AR1	Th17	-0.345011	2.26192e-35	3.70847e-34
COAD	C3	Neutrophil	-0.611209	4.40497e-35	3.32325e-33
BRCA	C3AR1	NK	0.343053	5.7604e-35	5.48165e-34
THCA	C5AR1	Th1	0.482666	1.02268e-34	2.72022e-33
KIRC	C3AR1	nTreg	0.470211	1.1595e-34	1.10526e-32
THCA	C3AR1	CD8_T	0.482221	1.20066e-34	4.5981e-33
HNSC	C3AR1	Exhausted	0.48422	1.30633e-34	9.66683e-33
STAD	C3AR1	DC	0.534478	1.31689e-34	6.80528e-32
PRAD	C3AR1	Central_memory	0.490037	1.44944e-34	5.42448e-33
ESCA	C3AR1	Macrophage	0.734093	1.8997e-34	2.39148e-31
COAD	C3AR1	Neutrophil	-0.605557	2.64923e-34	1.84492e-32
LUSC	C3AR1	CD8_naive	-0.485174	4.69015e-34	6.48039e-32
TGCT	C3AR1	InfiltrationScore	0.7863	5.07791e-34	4.23899e-31
LAML	C5AR1	Monocyte	0.760962	5.91777e-34	2.05637e-31
THCA	C3AR1	Central_memory	0.477272	7.03547e-34	1.77473e-32
THYM	C3AR1	Macrophage	0.840145	1.12293e-33	7.44242e-30
KIRC	C5AR1	nTreg	0.463787	1.19295e-33	9.75356e-32
LUAD	C3AR1	DC	0.473562	1.55853e-33	1.42131e-30
BLCA	C3AR1	Th2	0.537213	2.6873e-33	2.46729e-31
PAAD	C5AR1	Macrophage	0.740567	4.49546e-33	3.73442e-30
BRCA	C3	Exhausted	0.332695	7.24467e-33	1.34076e-31
KIRC	C3AR1	CD4_naive	-0.458217	8.65095e-33	4.86024e-31
LUAD	C3AR1	Cytotoxic	0.46814	1.03586e-32	6.72571e-31
LUSC	C3AR1	Effector_memory	-0.474058	2.19347e-32	1.35309e-30
PRAD	C5AR1	Tfh	0.475165	2.52029e-32	7.62807e-31
BRCA	C3	Th1	0.329743	2.77901e-32	5.27986e-31
KIRP	C3AR1	Th17	-0.593374	4.17292e-32	3.72373e-30
COAD	C3AR1	DC	0.588238	5.20848e-32	1.40185e-29
LGG	C3	Th2	0.479139	5.32118e-32	2.13826e-30
SARC	C3AR1	Cytotoxic	0.639825	6.46502e-32	5.64677e-30
TGCT	C5AR1	Macrophage	0.770277	6.77494e-32	1.35736e-28
KIRC	C3	iTreg	0.4506	1.22601e-31	2.74903e-30
PCPG	C3AR1	DC	0.723447	1.37285e-31	2.48498e-28
BLCA	C3	InfiltrationScore	0.524169	1.65431e-31	3.93647e-30
BLCA	C3AR1	CD4_naive	-0.523616	1.96256e-31	3.08291e-29
LGG	C3AR1	CD8_naive	-0.474969	2.11284e-31	1.90364e-29
LUAD	C3AR1	Th17	-0.458583	2.69154e-31	1.94246e-29
SKCM	C5AR1	Cytotoxic	0.498806	3.47841e-31	7.77477e-30
STAD	C3AR1	Cytotoxic	0.508525	5.74239e-31	3.50703e-29
LGG	C3	Th1	0.471807	5.93456e-31	3.17966e-29
LGG	C5AR1	Th2	0.471644	6.25685e-31	2.25696e-29
BRCA	C3AR1	DC	0.321583	1.05812e-30	2.33402e-29
OV	C3AR1	CD8_naive	-0.592197	1.24052e-30	1.58447e-28
LIHC	C3AR1	Th17	-0.517794	1.86236e-30	6.75437e-29
OV	C3AR1	iTreg	0.590508	1.99376e-30	3.88165e-28
LIHC	C3AR1	Tfh	0.517513	2.02662e-30	8.40563e-29
KIRP	C3AR1	Cytotoxic	0.57858	2.96439e-30	1.88351e-28
LUSC	C3	Cytotoxic	0.458594	3.67069e-30	8.61349e-29
LGG	C3	CD8_naive	-0.464898	5.46304e-30	3.89232e-28
LUSC	C5AR1	CD8_naive	-0.457045	6.04337e-30	4.9605e-28
PCPG	C5AR1	Macrophage	0.707081	1.1848e-29	3.10403e-27
PAAD	C3AR1	Macrophage	0.711206	1.64182e-29	8.61394e-27
PRAD	C3	Central_memory	0.454719	2.02838e-29	3.74672e-28
LUSC	C3	CD4_T	0.45301	2.18866e-29	4.5469e-28
LUSC	C3AR1	DC	0.452313	2.72806e-29	3.04785e-26
LUAD	C5AR1	Effector_memory	-0.444294	2.906e-29	1.99668e-27
BRCA	C3	CD8_T	0.313313	3.77889e-29	8.98582e-28
COAD	C3	CD4_T	0.563995	5.06604e-29	2.29841e-27
STAD	C3AR1	Tr1	0.493394	5.51001e-29	3.79006e-27
SKCM	C5AR1	Neutrophil	-0.482139	5.79036e-29	1.00737e-27
GBM	C3	Macrophage	0.718368	6.56869e-29	4.94439e-27
KIRP	C3	InfiltrationScore	0.566189	8.94978e-29	4.15958e-27
PAAD	C5AR1	InfiltrationScore	0.704504	9.26338e-29	1.04341e-26
STAD	C3AR1	iTreg	0.491464	9.70241e-29	1.71528e-26
TGCT	C5AR1	InfiltrationScore	0.74124	1.88137e-28	5.88957e-26
SKCM	C3	CD8_T	0.476937	2.70028e-28	7.15825e-27
LGG	C5AR1	CD8_naive	-0.452073	2.9489e-28	1.66899e-26
HNSC	C3AR1	NK	0.440281	3.08302e-28	1.56705e-26
LUSC	C3	NKT	0.444164	3.46362e-28	1.92118e-26
READ	C3AR1	Macrophage	0.831477	4.78685e-28	6.75767e-25
BRCA	C3AR1	Tr1	0.306536	6.51446e-28	5.8245e-26
HNSC	C3AR1	Th1	0.437629	6.99303e-28	3.65599e-26
KIRC	C3	CD4_naive	-0.424082	7.53438e-28	1.3706e-26
KIRP	C3	Neutrophil	-0.557894	8.0951e-28	3.76235e-26
THCA	C3	Exhausted	0.434947	8.42857e-28	1.96297e-26
THCA	C3AR1	DC	0.434057	1.10857e-27	8.40408e-27
KIRC	C5AR1	CD4_naive	-0.422827	1.11728e-27	1.98514e-26
LGG	C5AR1	Exhausted	0.447437	1.19644e-27	6.02476e-26
TGCT	C3AR1	Macrophage	0.73296	1.48963e-27	1.98964e-24
STAD	C3AR1	Neutrophil	-0.481168	1.87067e-27	5.37825e-26
ESCA	C5AR1	Macrophage	0.675234	1.91885e-27	1.01709e-24
STAD	C3	CD4_T	0.480688	2.1423e-27	2.45737e-26
KIRP	C3AR1	Neutrophil	-0.553654	2.43679e-27	1.08724e-25
HNSC	C3AR1	Tr1	0.43295	2.91599e-27	1.25145e-25
KIRP	C3AR1	CD8_naive	-0.552767	3.0624e-27	7.68586e-25
KIRC	C3AR1	Exhausted	0.419157	3.50366e-27	7.34052e-26
LUAD	C3AR1	Effector_memory	-0.42888	3.55757e-27	1.87831e-25
LUSC	C5AR1	NKT	0.436433	3.62523e-27	1.60186e-25
LUSC	C3AR1	Neutrophil	-0.436306	3.76554e-27	1.22533e-25
PRAD	C5AR1	Neutrophil	-0.43734	4.2357e-27	5.48484e-26
BLCA	C5AR1	Th2	0.489088	4.61385e-27	1.86661e-25
KIRC	C3	CD8_T	0.417936	5.10775e-27	4.90134e-26
BLCA	C3AR1	CD8_naive	-0.488569	5.32107e-27	5.07065e-25
HNSC	C5AR1	Tr1	0.429246	8.88981e-27	3.64428e-25
STAD	C3	Neutrophil	-0.475456	9.25459e-27	2.52391e-25
THCA	C5AR1	Central_memory	0.426685	1.03754e-26	1.41271e-25
KIRP	C3	Cytotoxic	0.547797	1.08839e-26	5.50448e-25
GBM	C3	InfiltrationScore	0.696584	1.37007e-26	1.03636e-24
BRCA	C3AR1	Central_memory	0.298847	1.50623e-26	2.56569e-25
BLCA	C3AR1	Tfh	0.484524	1.6051e-26	7.70257e-25
PRAD	C3AR1	Tr1	0.432747	1.65208e-26	2.67756e-24
SKCM	C3	iTreg	0.460285	3.13686e-26	9.16165e-25
LIHC	C5AR1	DC	0.48266	3.96806e-26	1.00623e-23
COAD	C3AR1	Tr1	0.538375	4.0372e-26	6.48459e-24
KIRC	C3	Th1	0.41113	4.06343e-26	6.91436e-25
BLCA	C3AR1	DC	0.479987	5.44134e-26	2.32785e-23
SKCM	C3AR1	CD8_naive	-0.458055	5.81436e-26	2.5018e-24
STAD	C5AR1	DC	0.468655	5.97401e-26	1.62703e-23
PRAD	C5AR1	Cytotoxic	0.428276	6.09196e-26	1.484e-24
LIHC	C3AR1	Cytotoxic	0.480631	6.81771e-26	5.552e-24
KIRP	C3	Macrophage	0.540454	6.81971e-26	4.18735e-24
HNSC	C3AR1	Tfh	0.421837	7.93194e-26	1.79185e-24
KIRC	C5	Cytotoxic	-0.408379	9.27063e-26	1.26499e-24
THCA	C3	nTreg	0.418976	1.01471e-25	1.20543e-24
BRCA	C5	InfiltrationScore	-0.292954	1.56891e-25	1.80353e-24
BLCA	C3	Tfh	0.47431	2.44444e-25	1.07081e-23
CESC	C3AR1	DC	0.544418	2.55376e-25	3.00397e-22
KIRC	C3	CD8_naive	-0.403658	3.75094e-25	1.58161e-23
PRAD	C3AR1	DC	0.421479	4.26847e-25	7.59146e-23
BRCA	C5AR1	Th1	0.289926	5.12106e-25	6.80452e-24
PRAD	C5AR1	CD4_T	0.41996	6.55552e-25	9.35699e-24
READ	C5AR1	Macrophage	0.800846	1.13218e-24	6.78072e-22
KIRC	C5AR1	Neutrophil	-0.399832	1.14536e-24	9.75717e-24
OV	C3AR1	Th1	0.538397	1.26988e-24	7.60147e-23
HNSC	C5AR1	Cytotoxic	0.410854	1.84327e-24	5.05469e-23
SARC	C3AR1	Tfh	0.572286	1.86717e-24	9.46681e-23
LGG	C5AR1	Th1	0.421294	2.17917e-24	5.31358e-23
HNSC	C5AR1	iTreg	0.410045	2.31309e-24	5.90088e-23
HNSC	C3AR1	DC	0.409966	2.36452e-24	6.95695e-22
KIRC	C5AR1	Tr1	0.397095	2.52365e-24	1.15098e-22
THCA	C3	Th17	-0.40763	2.6188e-24	4.03476e-23
KIRP	C3AR1	Exhausted	0.524629	3.06647e-24	5.08832e-22
COAD	C3AR1	NK	0.520403	3.14815e-24	1.05028e-22
LUSC	C5	Tfh	0.41282	3.28209e-24	3.32007e-23
OV	C5AR1	Cytotoxic	0.534218	3.36193e-24	1.48169e-22
BLCA	C5AR1	iTreg	0.464142	3.3629e-24	1.53329e-22
CESC	C3AR1	Th17	-0.533013	3.751e-24	7.73285e-22
PCPG	C3AR1	InfiltrationScore	0.653297	3.91847e-24	7.09279e-22
KIRC	C3	DC	0.394978	4.62541e-24	1.73565e-22
LGG	C3AR1	Th2	0.418533	4.63669e-24	9.29745e-23
KIRP	C5AR1	Cytotoxic	0.522049	5.5965e-24	2.47503e-22
BRCA	C3	Gamma_delta	0.283627	5.7297e-24	1.05072e-22
BRCA	C3	NKT	0.283606	5.77458e-24	4.77073e-23
HNSC	C3	Neutrophil	-0.405593	7.9855e-24	1.42746e-22
BRCA	C3	Monocyte	-0.282662	8.24914e-24	1.78631e-22
HNSC	C5AR1	DC	0.405128	9.07749e-24	2.2557e-21
KIRC	C5AR1	CD8_naive	-0.392378	9.67633e-24	3.3847e-22
ESCA	C3AR1	Neutrophil	-0.637397	9.721e-24	9.83921e-22
LUAD	C3AR1	CD8_naive	-0.400118	1.48037e-23	3.10568e-21
BLCA	C3	NK	0.458007	1.56853e-23	3.62929e-22
KICH	C3AR1	InfiltrationScore	0.821955	1.7839e-23	7.51327e-21
STAD	C3AR1	Th17	-0.446468	1.97506e-23	1.44222e-21
STAD	C3	Tfh	0.44581	2.33137e-23	7.17351e-22
OV	C3AR1	Central_memory	0.525576	2.41227e-23	1.76475e-21
CESC	C3AR1	Exhausted	0.524397	2.6718e-23	2.49663e-21
SKCM	C5AR1	Tfh	0.434301	3.16503e-23	5.22152e-22
BRCA	C5AR1	Tr1	0.278371	4.10167e-23	1.78988e-21
BLCA	C3AR1	Tr1	0.453456	4.81814e-23	6.54583e-21
OV	C3AR1	DC	0.522374	4.93646e-23	2.9115e-20
BRCA	C3AR1	CD8_naive	-0.277581	5.4928e-23	5.90586e-22
PRAD	C3AR1	NK	0.403035	6.75669e-23	5.65788e-22
BLCA	C3	Macrophage	0.452029	6.82657e-23	1.01978e-21
COAD	C5AR1	Cytotoxic	0.506737	7.29874e-23	2.25378e-21
COAD	C3	Cytotoxic	0.50655	7.61216e-23	2.34693e-21
BLCA	C5AR1	Th1	0.451088	8.58155e-23	2.91962e-21
SARC	C3AR1	Exhausted	0.554495	9.16573e-23	5.77211e-21
COAD	C5AR1	Tr1	0.505643	9.33039e-23	7.23087e-21
TGCT	C3AR1	DC	0.681966	1.11933e-22	8.9703e-20
GBM	C3AR1	CD8_naive	-0.654478	1.19719e-22	1.5878e-19
BLCA	C5AR1	DC	0.449473	1.26911e-22	2.80418e-20
SKCM	C5AR1	iTreg	0.428781	1.27609e-22	2.85861e-21
KICH	C3AR1	Macrophage	0.812886	1.3175e-22	1.37263e-19
KIRP	C3	DC	0.507305	1.58264e-22	8.68204e-21
HNSC	C5AR1	Th17	-0.394152	1.7715e-22	6.76598e-21
LUAD	C5AR1	NK	0.390962	1.78054e-22	5.51279e-21
PCPG	C3	Macrophage	0.634185	1.9688e-22	2.64871e-20
SKCM	C3	NK	0.425843	2.65188e-22	6.53826e-21
OV	C3AR1	Th17	-0.514481	2.79259e-22	3.63635e-20
GBM	C5AR1	InfiltrationScore	0.649543	3.15841e-22	1.77495e-20
KIRP	C5AR1	Tfh	0.504161	3.16098e-22	1.30589e-20
KIRC	C5AR1	Tfh	0.379731	3.19715e-22	2.93896e-21
KIRC	C5	CD4_naive	0.379565	3.34324e-22	2.70703e-21
KIRC	C3	nTreg	0.378794	4.1178e-22	8.86737e-21
COAD	C3	Macrophage	0.498882	4.17477e-22	1.28119e-20
KIRC	C3AR1	Tfh	0.378324	4.67366e-22	4.23429e-21
OV	C5AR1	iTreg	0.511715	5.07118e-22	3.45892e-20
LUAD	C3AR1	NKT	0.386892	5.24665e-22	6.51383e-21
UCEC	C3AR1	Neutrophil	-0.61123	5.6086e-22	4.8603e-20
LUSC	C5AR1	CD4_T	0.392618	7.34127e-22	6.97698e-21
GBM	C3AR1	DC	0.645051	7.52015e-22	5.34306e-19
READ	C5AR1	InfiltrationScore	0.770223	7.68714e-22	9.61573e-20
SKCM	C3AR1	CD8_T	0.421037	8.64334e-22	1.76145e-20
BRCA	C5	DC	-0.268901	1.27925e-21	1.2919e-20
KIRP	C5AR1	Neutrophil	-0.497229	1.41732e-21	4.61964e-20
CESC	C3AR1	Th1	0.506174	1.41968e-21	1.04758e-19
PRAD	C3AR1	iTreg	0.390947	1.57943e-21	3.5826e-20
SKCM	C3AR1	Central_memory	0.417454	2.06046e-21	6.02663e-20
LIHC	C5AR1	Tfh	0.438459	2.39216e-21	6.3473e-20
BLCA	C5AR1	NKT	0.437008	2.42461e-21	9.23328e-20
ACC	C3AR1	Macrophage	0.831043	2.62125e-21	2.71355e-18
BLCA	C3	Th2	0.436363	2.81456e-21	6.41637e-20
CESC	C3AR1	iTreg	0.502251	3.23823e-21	4.98114e-19
SARC	C3	InfiltrationScore	0.537137	3.29028e-21	9.37566e-20
BRCA	C5	Exhausted	-0.265744	3.9083e-21	3.52887e-20
THCA	C3	CD8_T	0.380133	4.18879e-21	8.81274e-20
KIRC	C3	Exhausted	0.369657	4.65586e-21	6.05322e-20
SARC	C3AR1	Th1	0.535047	4.99439e-21	2.23457e-19
COAD	C3	Tr1	0.487072	5.28576e-21	2.84531e-19
OV	C3AR1	NK	0.500561	5.32693e-21	4.14035e-19
HNSC	C3	InfiltrationScore	0.380756	5.7412e-21	1.18644e-19
KIRP	C3AR1	Tfh	0.490526	5.85679e-21	2.2356e-19
STAD	C5AR1	iTreg	0.421883	7.57724e-21	4.91035e-19
SARC	C3AR1	CD8_naive	-0.532838	7.73866e-21	5.69458e-19
HNSC	C3	CD4_T	0.379552	7.78784e-21	8.39602e-20
BLCA	C3AR1	NKT	0.431825	7.97869e-21	2.85967e-19
THCA	C3	Central_memory	0.377105	9.05217e-21	7.27844e-20
BLCA	C3	Cytotoxic	0.430243	1.14313e-20	2.14212e-19
BRCA	C5	Th17	0.262322	1.28932e-20	8.64288e-20
BLCA	C5AR1	CD4_naive	-0.42934	1.40214e-20	7.53818e-19
OV	C5AR1	Tfh	0.495734	1.43525e-20	5.12119e-19
LGG	C5AR1	Central_memory	-0.386899	1.63712e-20	2.95535e-19
UCEC	C3AR1	Tfh	0.592235	2.04685e-20	1.47388e-18
STAD	C3AR1	Exhausted	0.415787	3.07721e-20	1.68987e-18
LUAD	C5AR1	CD8_naive	-0.370462	3.54084e-20	4.3317e-18
CESC	C3AR1	CD8_T	0.490191	3.82517e-20	1.76656e-18
SARC	C3AR1	CD4_naive	-0.523725	4.55755e-20	9.8448e-18
HNSC	C5AR1	Monocyte	0.372388	4.65514e-20	5.78387e-18
KIRP	C5AR1	CD8_naive	-0.479799	5.32047e-20	4.09289e-18
LGG	C3	Central_memory	-0.38201	5.35922e-20	8.85505e-19
KIRC	C5AR1	Th17	-0.359788	5.86875e-20	5.58893e-19
LIHC	C3AR1	Th1	0.422974	7.85099e-20	3.51854e-18
SKCM	C3AR1	NKT	-0.400921	9.92923e-20	5.37784e-18
KIRC	C3	Tr1	0.357392	1.07172e-19	3.35757e-18
BRCA	C3	Effector_memory	-0.255942	1.13943e-19	1.83082e-18
LUAD	C5AR1	Cytotoxic	0.365445	1.22204e-19	3.77196e-18
KIRP	C3	CD8_naive	-0.475448	1.27388e-19	9.33467e-18
PAAD	C3AR1	Neutrophil	-0.602227	1.9195e-19	8.39234e-18
PAAD	C3AR1	iTreg	0.601924	2.02264e-19	3.126e-17
STAD	C3AR1	Tfh	0.40612	2.68032e-19	6.31802e-18
THYM	C5AR1	Macrophage	0.700018	2.92156e-19	9.52286e-17
ESCA	C3AR1	Cytotoxic	0.582898	3.14858e-19	2.86963e-17
LGG	C5AR1	Monocyte	0.374467	3.21242e-19	2.81483e-18
LUSC	C5	MAIT	0.367751	3.49502e-19	2.28198e-17
KICH	C3	InfiltrationScore	0.77161	3.53957e-19	8.05354e-17
COAD	C5AR1	Neutrophil	-0.466215	3.70545e-19	7.62412e-18
CESC	C3AR1	Tfh	0.4782	4.05152e-19	1.74986e-17
KIRC	C5AR1	Monocyte	0.351643	4.45076e-19	4.6624e-17
BLCA	C5AR1	Tr1	0.413118	4.97243e-19	2.59017e-17
STAD	C5AR1	Tr1	0.401938	6.6905e-19	2.14372e-17
SARC	C5AR1	DC	0.509239	6.85701e-19	2.0353e-16
LUSC	C5	InfiltrationScore	0.364886	6.87602e-19	4.42769e-18
UCEC	C3AR1	Cytotoxic	0.572043	7.29062e-19	7.18934e-17
LGG	C3AR1	Monocyte	0.37086	7.44006e-19	6.32075e-18
SARC	C3	Tfh	0.507673	9.12259e-19	2.9945e-17
HNSC	C3AR1	CD8_T	0.359949	9.34891e-19	2.85114e-17
LGG	C3	Monocyte	0.369657	9.82112e-19	8.25286e-18
LGG	C3AR1	Th1	0.369268	1.07416e-18	1.4504e-17
KIRP	C3	Th1	0.464462	1.09354e-18	7.10552e-17
OV	C3AR1	Exhausted	0.473363	1.16309e-18	7.40428e-17
PRAD	C5AR1	DC	0.363805	1.18125e-18	6.98222e-17
PCPG	C5AR1	DC	0.586279	1.19097e-18	2.08715e-16
UCEC	C3AR1	Th1	0.568794	1.26624e-18	1.19564e-16
LGG	C5AR1	Bcell	-0.368336	1.33056e-18	3.66214e-17
SARC	C3	Macrophage	0.505414	1.37339e-18	2.12395e-17
LUSC	C3AR1	iTreg	0.361366	1.56457e-18	1.05582e-16
KIRC	C5	NK	-0.345673	1.89319e-18	1.36284e-17
PAAD	C3AR1	Cytotoxic	0.588449	1.95829e-18	1.6001e-16
THYM	C3AR1	InfiltrationScore	0.688002	2.04857e-18	1.93961e-15
OV	C5AR1	Th17	-0.469474	2.41776e-18	1.77595e-16
LIHC	C5AR1	Neutrophil	-0.406375	2.72577e-18	4.22642e-17
HNSC	C5	Gamma_delta	0.355295	2.77765e-18	4.91721e-17
SARC	C3AR1	Neutrophil	-0.50093	3.06657e-18	1.21268e-16
LIHC	C3	nTreg	-0.405125	3.53227e-18	3.40202e-16
COAD	C3	Th2	0.454169	3.79078e-18	5.47108e-17
PRAD	C5AR1	Central_memory	0.358694	3.83434e-18	2.26844e-17
KIRP	C5AR1	Th17	-0.45755	4.06725e-18	1.20981e-16
UCS	C3AR1	Macrophage	0.864995	4.15401e-18	2.05842e-14
KIRP	C3	Th17	-0.45733	4.2389e-18	1.25714e-16
LUAD	C5AR1	DC	0.350353	4.45976e-18	4.73419e-16
COAD	C3	NK	0.452911	4.80743e-18	7.61126e-17
UCS	C3AR1	InfiltrationScore	0.863555	5.45319e-18	3.60293e-14
BRCA	C5AR1	Monocyte	0.243528	6.6674e-18	9.34039e-17
KIRC	C3	Tfh	0.340329	6.74076e-18	4.17931e-17
SKCM	C3	Th1	0.38156	7.10346e-18	1.51848e-16
LUAD	C5AR1	Tfh	0.348338	7.10614e-18	9.44802e-17
LGG	C3	Neutrophil	-0.360819	7.29533e-18	1.69063e-16
SKCM	C5AR1	DC	0.381401	7.34831e-18	8.20316e-15
PRAD	C3	NKT	0.355793	7.41086e-18	4.96454e-17
OV	C5AR1	Neutrophil	-0.463224	7.68531e-18	2.33152e-16
SARC	C3	Cytotoxic	0.495446	8.06056e-18	2.43136e-16
BRCA	C3	Th17	-0.24273	8.59462e-18	4.73304e-17
STAD	C3	InfiltrationScore	0.389929	8.61759e-18	2.30038e-16
HNSC	C5AR1	Neutrophil	-0.349299	1.10055e-17	1.33124e-16
LUSC	C3	Neutrophil	-0.352583	1.16459e-17	2.19288e-16
BLCA	C5AR1	Tfh	0.397735	1.23119e-17	3.37227e-16
LIHC	C3AR1	NK	0.398767	1.29824e-17	3.7912e-16
KIRC	C5	Gamma_delta	-0.337513	1.30339e-17	1.53394e-16
SARC	C3AR1	iTreg	0.492185	1.42042e-17	2.30119e-15
SARC	C3AR1	DC	0.491728	1.53704e-17	3.15078e-15
THCA	C3	NK	0.345958	1.58856e-17	1.92832e-16
GBM	C3AR1	Cytotoxic	0.587095	1.67937e-17	3.21244e-15
HNSC	C3	Macrophage	0.347419	1.68446e-17	4.16521e-16
TGCT	C5AR1	DC	0.612893	1.83734e-17	4.97448e-15
BLCA	C5AR1	CD8_naive	-0.395316	2.009e-17	5.94918e-16
LUSC	C3AR1	NKT	0.349988	2.08278e-17	2.19177e-16
BRCA	C5AR1	Tfh	0.239758	2.19542e-17	1.24304e-16
LUSC	C5	NK	0.349579	2.28122e-17	2.08904e-16
LUSC	C3AR1	Central_memory	0.349567	2.28731e-17	9.10849e-16
PRAD	C3	Tr1	0.350015	2.69829e-17	1.3291e-15
SARC	C5AR1	Cytotoxic	0.48821	2.81026e-17	8.11138e-16
UVM	C3AR1	InfiltrationScore	0.775616	2.98284e-17	8.90721e-15
SKCM	C3AR1	CD4_T	0.374414	3.20231e-17	4.12219e-16
GBM	C5AR1	Bcell	-0.581527	3.96452e-17	3.42914e-14
CESC	C3AR1	Tr1	0.452796	4.47319e-17	4.51769e-15
LUSC	C3	nTreg	-0.346027	5.00572e-17	1.21137e-15
LUAD	C3AR1	NK	0.339535	5.22991e-17	8.60768e-16
THCA	C3	MAIT	-0.340444	5.47918e-17	5.35852e-16
PRAD	C3	iTreg	0.346658	5.64816e-17	6.35205e-16
PRAD	C3AR1	Th1	0.346608	5.70977e-17	2.21097e-15
LIHC	C3AR1	Exhausted	0.390549	6.70297e-17	3.15954e-15
UVM	C3AR1	Macrophage	0.769999	6.96249e-17	9.89147e-14
KIRC	C3AR1	CD8_T	0.329746	7.75945e-17	3.5365e-16
SKCM	C5AR1	Exhausted	0.369943	8.06185e-17	1.66149e-15
COAD	C5AR1	iTreg	0.435872	1.09188e-16	6.83867e-15
KIRC	C3	Monocyte	0.328224	1.09418e-16	5.62846e-15
COAD	C3	Tfh	0.434124	1.48971e-16	3.5834e-15
BLCA	C3	NKT	0.385121	1.51433e-16	3.10383e-15
LUAD	C3AR1	Tfh	0.334459	1.60685e-16	1.84219e-15
PCPG	C3AR1	CD8_naive	-0.553548	2.09503e-16	1.11154e-13
PAAD	C5AR1	DC	0.558515	2.11638e-16	7.53468e-14
SKCM	C3	Exhausted	0.363972	2.70604e-16	5.43208e-15
BLCA	C3	Exhausted	0.382084	2.72653e-16	3.61864e-15
LIHC	C3AR1	Central_memory	0.382614	3.13206e-16	8.0545e-15
ESCA	C3AR1	iTreg	0.539549	3.35852e-16	6.38183e-14
PCPG	C3AR1	Neutrophil	-0.549976	3.56133e-16	3.31354e-14
KIRP	C3AR1	Th1	0.43232	3.84507e-16	1.9062e-14
HNSC	C5AR1	Exhausted	0.333064	3.95711e-16	9.95609e-15
SKCM	C3AR1	NK	0.362053	3.97257e-16	7.00833e-15
UVM	C3AR1	Exhausted	0.756152	5.09933e-16	6.22503e-14
THCA	C5AR1	NK	0.329713	5.68889e-16	5.91603e-15
BLCA	C3AR1	Th17	-0.377829	6.15373e-16	5.0298e-14
LIHC	C3AR1	iTreg	0.378523	6.82489e-16	1.64726e-14
LUAD	C5AR1	nTreg	-0.32742	7.36327e-16	3.82124e-15
PRAD	C3	Th1	0.334352	7.85587e-16	2.86533e-14
UCEC	C5AR1	InfiltrationScore	0.527151	9.03113e-16	5.77588e-14
PRAD	C5AR1	iTreg	0.333069	1.02674e-15	9.80721e-15
LUSC	C3AR1	CD4_T	0.331839	1.04625e-15	5.41296e-15
MESO	C3AR1	Macrophage	0.729338	1.13967e-15	1.50801e-12
THCA	C3	CD4_naive	-0.325089	1.51592e-15	1.42546e-13
KIRP	C3	Tfh	0.424241	1.52606e-15	3.95868e-14
COAD	C3AR1	iTreg	0.4203	1.63195e-15	8.06542e-14
STAD	C3AR1	Central_memory	0.363582	1.64536e-15	6.99589e-14
OV	C5AR1	DC	0.432074	1.74194e-15	2.07924e-13
HNSC	C5	CD4_T	0.325812	1.83237e-15	1.24897e-14
READ	C3AR1	Cytotoxic	0.678353	1.86137e-15	3.11764e-13
ACC	C3AR1	InfiltrationScore	0.749437	1.94197e-15	3.89762e-13
KIRP	C3	CD8_T	0.422255	2.12958e-15	6.90755e-14
HNSC	C5AR1	Effector_memory	-0.324403	2.4569e-15	4.19089e-14
KIRC	C3AR1	Cytotoxic	0.313504	2.75157e-15	1.30217e-14
STAD	C3AR1	NK	0.360859	2.75635e-15	5.87845e-14
COAD	C3AR1	Th2	0.416706	2.9872e-15	2.84534e-14
LUSC	C5AR1	DC	0.326579	3.10374e-15	2.04644e-13
PRAD	C3	Monocyte	-0.327693	3.11053e-15	6.25749e-14
KIRC	C3	Central_memory	0.31287	3.14909e-15	3.02906e-14
PCPG	C5AR1	Tfh	0.533515	3.78979e-15	5.31398e-13
LUAD	C3AR1	iTreg	0.319415	3.96507e-15	9.56145e-14
KIRC	C5	CD8_T	-0.311767	3.97914e-15	1.60225e-14
UVM	C3AR1	Neutrophil	-0.74081	3.98878e-15	2.81536e-13
KIRP	C3	CD4_naive	-0.417796	4.46505e-15	4.11235e-13
KIRC	C5	Tfh	-0.311138	4.54606e-15	2.1843e-14
LIHC	C3	Bcell	-0.367572	5.2022e-15	5.45918e-14
GBM	C3AR1	Neutrophil	-0.547493	5.38741e-15	5.85668e-13
HNSC	C3AR1	CD4_T	0.320103	5.95248e-15	3.89758e-14
HNSC	C3AR1	CD4_naive	-0.319903	6.20095e-15	7.56441e-13
STAD	C3	Tr1	0.356445	6.29387e-15	1.43654e-13
UCEC	C5AR1	Macrophage	0.513645	6.3056e-15	6.21801e-13
STAD	C5AR1	Cytotoxic	0.356376	6.37493e-15	1.74566e-13
LGG	C3AR1	Central_memory	-0.327508	8.12212e-15	6.59086e-14
COAD	C3AR1	Tfh	0.409623	9.63074e-15	1.8515e-13
HNSC	C3	iTreg	0.317714	9.67347e-15	7.81331e-14
LUSC	C3	CD8_naive	-0.320705	1.02002e-14	1.36659e-13
KIRC	C5AR1	Central_memory	0.307065	1.06731e-14	9.61771e-14
KIRP	C5AR1	Exhausted	0.411808	1.18606e-14	4.53593e-13
LUSC	C5	nTreg	-0.319247	1.3649e-14	2.03168e-13
SKCM	C3	Th2	0.34372	1.36717e-14	8.05625e-13
GBM	C3	CD8_naive	-0.540074	1.46211e-14	9.383e-13
BRCA	C5	Th1	-0.217848	1.49953e-14	9.50712e-14
KIRC	C3	Th17	-0.30541	1.50389e-14	8.30524e-14
THCA	C3AR1	CD4_naive	-0.313824	1.54037e-14	1.07499e-12
HNSC	C3	Tfh	0.315236	1.59359e-14	1.50591e-13
LUSC	C5	Effector_memory	-0.318344	1.63348e-14	1.3124e-13
UCEC	C3AR1	CD8_naive	-0.506384	1.73088e-14	2.98697e-12
READ	C3AR1	DC	0.660438	1.7917e-14	8.11446e-12
KIRC	C5	InfiltrationScore	-0.304537	1.80089e-14	1.00755e-13
LUSC	C5AR1	Neutrophil	-0.317396	1.97119e-14	2.96268e-13
LUAD	C3	Effector_memory	-0.311259	2.09451e-14	1.9527e-13
KICH	C3	Macrophage	0.69185	3.11164e-14	6.76866e-12
OV	C5AR1	CD8_naive	-0.413596	3.37315e-14	9.38166e-13
LUAD	C5	MAIT	0.3086	3.56392e-14	2.83854e-13
SARC	C5AR1	CD4_naive	-0.44228	4.05626e-14	2.11104e-12
OV	C5AR1	Central_memory	0.411847	4.42433e-14	1.35867e-12
TGCT	C3AR1	Exhausted	0.556671	4.49727e-14	1.82026e-12
BRCA	C5AR1	CD8_naive	-0.213904	4.52101e-14	2.48292e-13
STAD	C3	NK	0.344837	5.1981e-14	9.48935e-13
LUSC	C5	NKT	0.312244	5.41061e-14	3.72246e-13
ESCA	C3	CD4_T	0.503382	5.48525e-14	1.71826e-12
MESO	C3AR1	InfiltrationScore	0.698089	5.6903e-14	9.41175e-11
READ	C3	Neutrophil	-0.650743	5.72893e-14	5.8614e-12
KIRC	C3AR1	Th2	-0.298833	5.75376e-14	8.63622e-13
LUSC	C5	CD4_T	0.311565	6.17178e-14	2.71466e-13
THYM	C3	NKT	0.612238	6.73631e-14	1.62153e-12
KIRP	C3	Exhausted	0.400857	6.7365e-14	2.21367e-12
SKCM	C5AR1	CD8_naive	-0.334568	7.34714e-14	1.60471e-12
BRCA	C5	Bcell	-0.211939	7.77206e-14	4.8182e-13
STAD	C3	Effector_memory	-0.342463	7.91958e-14	1.95363e-12
UVM	C5AR1	Macrophage	0.71636	7.98061e-14	3.56137e-11
LIHC	C5	Tfh	0.352083	8.08517e-14	1.29163e-12
COAD	C3AR1	CD4_T	0.395916	8.58691e-14	5.88121e-13
STAD	C3	iTreg	0.340856	1.05112e-13	2.77281e-12
OV	C3	CD8_naive	-0.406073	1.07105e-13	2.78931e-12
LUSC	C5AR1	MAIT	0.308135	1.19364e-13	1.9142e-12
LGG	C5AR1	Effector_memory	0.313532	1.20662e-13	1.99207e-12
UVM	C3AR1	CD8_T	0.71261	1.22922e-13	1.17533e-11
READ	C3AR1	Neutrophil	-0.643998	1.25497e-13	1.11726e-11
CESC	C5AR1	InfiltrationScore	0.404125	1.31296e-13	3.37906e-12
TGCT	C3AR1	Tfh	0.547995	1.32038e-13	1.6052e-12
UCEC	C3AR1	Exhausted	0.491204	1.32484e-13	1.38128e-11
LGG	C3	Effector_memory	0.31242	1.4865e-13	2.4125e-12
THYM	C3AR1	CD8_naive	-0.604989	1.57986e-13	3.45571e-12
LAML	C3	InfiltrationScore	0.522463	1.67171e-13	3.82351e-12
LAML	C3	Macrophage	0.522357	1.69396e-13	2.7102e-12
GBM	C3AR1	Th2	0.52068	1.77644e-13	1.98542e-11
LGG	C5AR1	Neutrophil	-0.310472	2.13825e-13	2.75926e-12
SKCM	C5AR1	Th1	0.328529	2.16228e-13	3.91079e-12
CESC	C3AR1	CD8_naive	-0.400662	2.20958e-13	1.63648e-11
LIHC	C5	Bcell	-0.346114	2.23757e-13	1.9026e-12
BRCA	C5AR1	NK	0.207021	2.94738e-13	9.85417e-13
GBM	C5AR1	CD8_naive	-0.514236	3.93471e-13	1.78715e-11
LUAD	C3	Tfh	0.29614	4.00841e-13	3.12192e-12
BLCA	C3	CD8_naive	-0.340824	4.48595e-13	6.88016e-12
BRCA	C3	Th2	0.205421	4.5159e-13	6.97745e-12
LUSC	C5	Macrophage	0.300841	4.7178e-13	2.34781e-12
THCA	C5AR1	nTreg	0.296046	4.91859e-13	2.04471e-12
SKCM	C3	Monocyte	-0.323308	5.39333e-13	1.17542e-11
SKCM	C3	CD8_naive	-0.322833	5.85652e-13	1.21196e-11
PRAD	C5AR1	NK	0.300509	6.08475e-13	2.48901e-12
PCPG	C3AR1	iTreg	0.494273	6.51469e-13	7.45483e-11
UCEC	C3AR1	DC	0.478764	6.52703e-13	1.71919e-10
LUAD	C5AR1	Th17	-0.292889	7.3939e-13	1.02236e-11
GBM	C5AR1	DC	0.509004	7.41331e-13	5.38249e-11
KIRP	C3AR1	CD4_naive	-0.384784	7.69959e-13	2.70266e-11
TGCT	C5	NKT	0.533177	7.74778e-13	7.24682e-12
KIRC	C5AR1	Exhausted	0.285114	8.47851e-13	4.79416e-12
KICH	C5AR1	InfiltrationScore	0.662446	8.58043e-13	7.3528e-11
KIRP	C3	MAIT	0.383925	8.73812e-13	9.69303e-11
STAD	C5AR1	Effector_memory	-0.328008	9.52811e-13	1.85178e-11
ESCA	C5AR1	Neutrophil	-0.480506	1.02277e-12	2.38986e-11
KIRC	C3	Cytotoxic	0.28409	1.03044e-12	3.85874e-12
PAAD	C5AR1	iTreg	0.49512	1.04107e-12	3.36945e-11
LAML	C5AR1	DC	0.506958	1.10179e-12	1.71835e-10
STAD	C3AR1	CD8_naive	-0.326622	1.20132e-12	3.38148e-11
ESCA	C3	Neutrophil	-0.478056	1.38157e-12	3.15863e-11
SARC	C5AR1	CD8_naive	-0.416508	1.52517e-12	4.26728e-11
PCPG	C5AR1	InfiltrationScore	0.4867	1.63418e-12	8.0341e-11
UVM	C5AR1	InfiltrationScore	0.688038	1.77389e-12	2.00182e-10
LUSC	C3	MAIT	0.293563	1.78968e-12	2.20529e-11
LUSC	C3	Central_memory	0.29346	1.82325e-12	4.49334e-11
KIRP	C3AR1	Tr1	0.377636	2.18155e-12	1.66545e-10
HNSC	C3	Tr1	0.289418	2.20209e-12	1.67007e-11
SARC	C3	Neutrophil	-0.413762	2.20509e-12	5.38251e-11
STAD	C5AR1	Neutrophil	-0.322921	2.21749e-12	1.81746e-11
HNSC	C5	Tfh	0.289355	2.22714e-12	1.6878e-11
HNSC	C3AR1	CD8_naive	-0.289101	2.33215e-12	8.69288e-11
READ	C3	InfiltrationScore	0.617167	2.36294e-12	7.77059e-11
SARC	C5AR1	Tfh	0.413181	2.38279e-12	4.93483e-11
GBM	C3AR1	Th1	0.499114	2.3848e-12	4.43395e-10
UVM	C3AR1	MAIT	0.684449	2.56321e-12	2.7894e-10
KICH	C5AR1	Macrophage	0.650663	2.92809e-12	4.32549e-10
TGCT	C5AR1	Effector_memory	-0.520743	3.20448e-12	3.71108e-10
THCA	C3AR1	CD4_T	0.285766	3.27605e-12	2.61419e-11
LUSC	C3AR1	Exhausted	0.289345	3.8098e-12	1.25805e-10
LUAD	C5AR1	Bcell	-0.283802	3.9311e-12	2.28608e-10
THYM	C3	Macrophage	0.575661	4.02619e-12	9.37386e-11
LIHC	C3	MAIT	0.328429	4.02964e-12	8.64303e-11
LGG	C3	Cytotoxic	0.294176	4.03127e-12	3.0404e-11
LIHC	C3AR1	NKT	0.327848	4.41737e-12	1.24114e-10
LGG	C3AR1	Neutrophil	-0.293411	4.60686e-12	4.9104e-11
THCA	C5AR1	CD8_T	0.283505	4.92041e-12	4.80736e-11
PRAD	C5AR1	CD4_naive	-0.288795	5.01637e-12	1.06456e-10
ESCA	C3AR1	DC	0.466736	5.37428e-12	2.68607e-10
OV	C5AR1	NK	0.378533	5.78203e-12	1.95856e-10
BLCA	C3	Th1	0.324919	5.89969e-12	6.83718e-11
ESCA	C3AR1	NK	0.465936	5.90468e-12	2.99577e-10
COAD	C3	iTreg	0.36736	5.98602e-12	1.36255e-10
SKCM	C5AR1	CD4_T	0.308889	6.15134e-12	5.18695e-11
BRCA	C3	iTreg	0.195269	6.23604e-12	2.5015e-11
LUAD	C5	Exhausted	-0.281164	6.31308e-12	5.14248e-11
THCA	C3AR1	nTreg	0.282063	6.36594e-12	2.42633e-11
HNSC	C5AR1	NK	0.282079	8.18243e-12	1.21547e-10
LIHC	C5AR1	NK	0.3238	8.33331e-12	1.07704e-10
PRAD	C5AR1	CD8_naive	-0.285782	8.49794e-12	5.71181e-10
PCPG	C3	InfiltrationScore	0.471563	9.61367e-12	4.22556e-10
READ	C5AR1	DC	0.603038	9.93866e-12	1.96428e-09
OV	C3	Tfh	0.374504	1.00512e-11	2.09084e-10
BRCA	C5	Macrophage	-0.192922	1.12206e-11	5.74948e-11
STAD	C3AR1	Th1	0.31264	1.16522e-11	1.46317e-10
LAML	C3	Monocyte	0.486227	1.18688e-11	1.5767e-10
PAAD	C3	InfiltrationScore	0.474242	1.18917e-11	2.55205e-10
ESCA	C5AR1	Cytotoxic	0.459759	1.2114e-11	5.07277e-10
STAD	C5AR1	Th17	-0.312386	1.21303e-11	2.61191e-10
HNSC	C3	Gamma_delta	0.279798	1.22081e-11	8.56782e-11
TGCT	C3	Effector_memory	-0.508517	1.22475e-11	1.10035e-09
ESCA	C5AR1	Tr1	0.459611	1.23221e-11	1.12304e-09
HNSC	C3	Cytotoxic	0.279706	1.24068e-11	1.61216e-10
LUSC	C5AR1	nTreg	-0.282136	1.34619e-11	1.1086e-10
KIRC	C3AR1	Monocyte	0.269659	1.47911e-11	2.17625e-10
THYM	C3AR1	Monocyte	0.56291	1.49249e-11	2.31476e-10
HNSC	C3	NK	0.277934	1.68847e-11	2.4018e-10
LIHC	C3	NK	0.3191	1.72045e-11	2.11188e-10
THCA	C3AR1	Th2	0.275927	1.87302e-11	3.32282e-10
KIRP	C5AR1	Th1	0.361883	1.98253e-11	5.87966e-10
SARC	C3	Exhausted	0.396723	2.01685e-11	3.77599e-10
PAAD	C3AR1	Tfh	0.469493	2.02315e-11	3.6569e-10
THYM	C3	NK	0.559557	2.08726e-11	1.86103e-09
CESC	C5AR1	Macrophage	0.368407	2.12317e-11	7.86475e-10
THYM	C5AR1	Monocyte	0.559123	2.17917e-11	3.22864e-10
KIRC	C5AR1	Th1	0.267447	2.19448e-11	9.77967e-11
THCA	C5AR1	MAIT	-0.274849	2.25817e-11	1.15971e-10
PCPG	C3	Exhausted	0.463443	2.40098e-11	2.3903e-08
PCPG	C3AR1	Exhausted	0.462956	2.53464e-11	2.4032e-08
READ	C3	CD4_T	0.593216	2.59023e-11	1.24325e-09
KIRC	C5AR1	Th2	-0.266411	2.63658e-11	2.5944e-10
KICH	C3	Cytotoxic	0.628134	2.65053e-11	3.01987e-09
ESCA	C3AR1	Tr1	0.452553	2.75166e-11	2.24388e-09
BRCA	C5	Cytotoxic	-0.189122	2.85858e-11	1.15776e-10
KICH	C3AR1	Cytotoxic	0.626868	2.98416e-11	3.31862e-09
LUAD	C3AR1	Neutrophil	-0.272224	3.03028e-11	5.25467e-10
LAML	C3AR1	Neutrophil	0.477083	3.2225e-11	3.66828e-09
UCEC	C3AR1	CD8_T	0.445944	3.2587e-11	2.001e-09
PCPG	C3AR1	Th1	0.460225	3.42797e-11	2.99361e-09
PRAD	C3AR1	CD8_naive	-0.277533	3.4846e-11	2.07804e-09
UVM	C3AR1	Cytotoxic	0.657289	3.53657e-11	3.14885e-09
PAAD	C3AR1	DC	0.463858	3.7613e-11	3.7683e-09
THYM	C3	InfiltrationScore	0.553515	3.78372e-11	2.7357e-09
PAAD	C5AR1	Cytotoxic	0.463553	3.88814e-11	1.17808e-09
ESCA	C5AR1	DC	0.449293	3.96311e-11	1.42037e-09
LIHC	C5AR1	Exhausted	0.313478	4.02912e-11	1.08488e-09
STAD	C5AR1	NK	0.304608	4.07712e-11	5.07224e-10
LUAD	C3	nTreg	-0.27046	4.10198e-11	1.43903e-10
LGG	C5AR1	Tfh	0.280036	4.44862e-11	8.00195e-10
PCPG	C5AR1	iTreg	0.457836	4.45513e-11	3.77473e-09
SARC	C5AR1	Exhausted	0.39014	4.58747e-11	7.92414e-10
ESCA	C3AR1	Th17	-0.447729	4.7147e-11	6.6408e-09
HNSC	C5	Neutrophil	-0.271857	4.77935e-11	3.1458e-10
STAD	C3AR1	Effector_memory	-0.303198	5.0594e-11	7.18079e-10
GBM	C5AR1	Monocyte	0.471328	5.2351e-11	8.90147e-09
TGCT	C3AR1	Effector_memory	-0.49467	5.25077e-11	3.55402e-09
PAAD	C3AR1	NK	0.460542	5.38875e-11	1.76703e-09
TGCT	C3	InfiltrationScore	0.49376	5.76476e-11	1.62215e-09
LGG	C5AR1	Cytotoxic	0.278078	6.13877e-11	3.95194e-10
BLCA	C3	CD4_T	0.30912	6.59754e-11	5.5785e-10
PAAD	C5AR1	Tr1	0.456792	8.05573e-11	2.52527e-09
STAD	C3	CD8_T	0.299346	9.07298e-11	1.97256e-09
SKCM	C3	NKT	-0.291093	1.03833e-10	2.49572e-09
KIRP	C5AR1	CD4_naive	-0.348974	1.10773e-10	1.82005e-09
BLCA	C3AR1	CD8_T	0.305402	1.14088e-10	3.76059e-09
HNSC	C5	NKT	-0.266574	1.15631e-10	1.60512e-09
PAAD	C3AR1	Tr1	0.453212	1.17713e-10	3.51323e-09
SKCM	C3	MAIT	0.289747	1.27588e-10	2.41863e-09
LUAD	C5AR1	MAIT	0.263698	1.28319e-10	6.52753e-10
ESCA	C3	Tfh	0.438114	1.34544e-10	3.86589e-09
COAD	C3	Central_memory	0.344396	1.35859e-10	6.13247e-09
KICH	C3AR1	Th1	0.610067	1.3695e-10	1.8568e-08
UCEC	C5AR1	Cytotoxic	0.432866	1.38317e-10	6.00613e-09
COAD	C5AR1	Monocyte	0.343123	1.60348e-10	2.4892e-09
THCA	C5AR1	CD4_naive	-0.263201	1.61425e-10	3.43591e-09
READ	C5AR1	Cytotoxic	0.573126	1.66682e-10	8.78483e-09
STAD	C5AR1	Tfh	0.295272	1.66709e-10	1.49793e-09
ESCA	C5AR1	iTreg	0.435491	1.78071e-10	1.09685e-08
HNSC	C3	Effector_memory	-0.263468	1.92653e-10	1.44207e-09
READ	C3	Cytotoxic	0.571369	1.95002e-10	1.01689e-08
BRCA	C3AR1	CD4_T	0.180591	2.1758e-10	6.17007e-10
LGG	C3AR1	Effector_memory	0.270144	2.20492e-10	1.90297e-09
PCPG	C3	DC	0.442735	2.22872e-10	1.50427e-08
LIHC	C5AR1	Th17	-0.301613	2.29005e-10	1.40812e-09
KIRP	C5AR1	MAIT	0.342857	2.43699e-10	1.15992e-08
SARC	C5AR1	iTreg	0.376112	2.49065e-10	6.77977e-09
KIRP	C3AR1	NK	0.34265	2.50215e-10	2.89557e-09
ACC	C5AR1	Macrophage	0.638144	2.51695e-10	2.33518e-08
SKCM	C5AR1	NKT	-0.284896	2.65587e-10	6.06445e-09
UVM	C3AR1	Th1	0.634217	2.68738e-10	1.68976e-08
OV	C3	Macrophage	0.348614	2.93763e-10	5.9927e-09
STAD	C5AR1	Exhausted	0.291415	2.93917e-10	3.40633e-09
SKCM	C3AR1	Th2	0.284141	2.97303e-10	8.92976e-09
HNSC	C3AR1	Effector_memory	-0.260789	2.97658e-10	2.17154e-09
KICH	C3AR1	DC	0.601014	3.00107e-10	6.06186e-08
GBM	C5AR1	Cytotoxic	0.453928	3.15944e-10	1.17704e-08
ACC	C3AR1	Bcell	-0.634947	3.29109e-10	3.28925e-08
UVM	C3AR1	DC	0.631453	3.38802e-10	7.38893e-08
LIHC	C3	Macrophage	0.298777	3.42946e-10	2.72845e-09
PAAD	C3AR1	Th17	-0.441429	3.97858e-10	1.51956e-08
THYM	C3AR1	NK	0.528288	4.00629e-10	1.75843e-08
LIHC	C3	Tfh	0.297633	4.03161e-10	4.30978e-09
GBM	C3	Bcell	-0.451466	4.04172e-10	1.69991e-08
COAD	C3AR1	Central_memory	0.335541	4.23871e-10	1.70896e-08
LUSC	C3AR1	Tr1	0.261205	4.29701e-10	1.0487e-08
LUSC	C3AR1	MAIT	0.261151	4.33385e-10	3.26296e-09
PCPG	C5AR1	Bcell	-0.436053	4.43229e-10	1.05782e-07
OV	C3	Cytotoxic	0.345007	4.59103e-10	8.60819e-09
PRAD	C3	CD8_T	0.261363	4.84438e-10	7.44101e-09
KIRP	C3AR1	CD8_T	0.337102	5.03783e-10	5.56991e-09
BLCA	C3	Central_memory	0.294826	5.19673e-10	1.66918e-08
GBM	C3AR1	Tfh	0.448817	5.25618e-10	5.94127e-08
STAD	C3	nTreg	-0.287384	5.26912e-10	2.22956e-09
KIRP	C3	iTreg	0.336475	5.4483e-10	1.69336e-08
ESCA	C3AR1	Th1	0.424722	5.49294e-10	3.31254e-08
TGCT	C3AR1	CD8_naive	-0.470584	5.68399e-10	7.18478e-09
COAD	C3AR1	CD8_T	0.333174	5.71092e-10	1.19984e-08
LAML	C5AR1	Neutrophil	0.448718	5.9563e-10	3.50079e-08
BRCA	C3AR1	CD8_T	0.175742	6.60852e-10	3.071e-09
COAD	C5AR1	CD4_T	0.331139	7.36452e-10	3.24296e-09
LIHC	C5	NK	0.293048	7.6516e-10	7.17624e-09
OV	C3	Neutrophil	-0.340002	8.45034e-10	1.21236e-08
PAAD	C3	Neutrophil	-0.433827	8.518e-10	1.11433e-08
LIHC	C3AR1	CD8_naive	-0.291992	8.8541e-10	7.09496e-08
THYM	C3	CD8_naive	-0.518838	9.23446e-10	9.93554e-09
LUSC	C5AR1	Central_memory	0.256242	9.35334e-10	1.68999e-08
KICH	C3	Th1	0.587043	9.609e-10	1.03375e-07
PCPG	C5AR1	Neutrophil	-0.427645	1.03106e-09	3.92532e-08
ESCA	C3AR1	Exhausted	0.417328	1.16364e-09	1.31675e-07
PAAD	C3	Tfh	0.430366	1.19722e-09	1.61605e-08
KIRP	C5AR1	Tr1	0.330006	1.20866e-09	4.873e-08
THCA	C5	NK	-0.250469	1.24512e-09	6.05742e-09
UCEC	C5	CD4_T	0.411815	1.24962e-09	1.11425e-08
KICH	C3AR1	Neutrophil	-0.583729	1.25617e-09	1.20708e-07
PRAD	C3	Macrophage	0.25458	1.38755e-09	2.29322e-08
BLCA	C3	Tr1	0.287706	1.3934e-09	1.81693e-08
BLCA	C3	CD4_naive	-0.287573	1.41901e-09	1.95425e-08
KIRP	C3	Tr1	0.328542	1.44392e-09	5.76362e-08
SARC	C5AR1	Th1	0.360745	1.45149e-09	2.74617e-08
COAD	C3	DC	0.325564	1.46393e-09	2.56665e-08
KIRC	C5	Th17	0.242388	1.4947e-09	5.01049e-09
LIHC	C5AR1	Bcell	-0.287832	1.56462e-09	8.04724e-09
TGCT	C3AR1	Neutrophil	-0.459588	1.58792e-09	3.09175e-08
KIRC	C5	Neutrophil	0.241762	1.6513e-09	4.53353e-09
LUAD	C3	CD4_T	0.247716	1.67597e-09	6.65049e-09
LUSC	C5	Gamma_delta	0.252031	1.78675e-09	1.59413e-08
LUSC	C5	Cytotoxic	0.251906	1.82105e-09	8.19637e-09
OV	C5AR1	Th1	0.3335	1.83688e-09	4.14341e-08
PAAD	C5AR1	Neutrophil	-0.425208	1.97448e-09	2.42995e-08
LUSC	C3AR1	Th1	0.251362	1.97817e-09	5.75702e-08
CESC	C5AR1	Tfh	0.332288	1.99533e-09	3.80368e-08
BLCA	C5AR1	Th17	-0.284877	2.04624e-09	3.48085e-08
SKCM	C3	Bcell	0.270414	2.18231e-09	6.86249e-08
CESC	C3AR1	CD4_naive	-0.331087	2.29816e-09	2.33281e-07
OV	C5AR1	Exhausted	0.331148	2.42181e-09	5.0326e-08
GBM	C3AR1	NK	0.432856	2.44352e-09	1.40902e-07
HNSC	C5	Central_memory	0.247181	2.51701e-09	1.28324e-08
PAAD	C5AR1	Effector_memory	-0.422667	2.51851e-09	3.1664e-05
KIRC	C3	Th2	-0.238989	2.55951e-09	1.83528e-08
MESO	C3	Th17	0.58549	2.57941e-09	1.63781e-06
LGG	C3AR1	Bcell	-0.253816	2.69395e-09	1.65728e-08
GBM	C5AR1	Neutrophil	-0.431699	2.72314e-09	7.37063e-08
SARC	C3AR1	CD8_T	0.354979	2.74613e-09	7.37528e-08
COAD	C3	CD8_T	0.320328	2.75628e-09	5.08808e-08
KICH	C3AR1	iTreg	0.573166	2.89379e-09	3.11318e-07
CESC	C3AR1	NK	0.328998	2.9341e-09	8.46654e-08
KIRC	C5	DC	-0.237451	3.2562e-09	1.67928e-08
GBM	C3	Cytotoxic	0.428291	3.73765e-09	1.13004e-07
LIHC	C5AR1	Cytotoxic	0.281283	3.76276e-09	8.85775e-08
SKCM	C3AR1	Gamma_delta	0.266477	3.78837e-09	2.9648e-08
SKCM	C3	Macrophage	0.26637	3.84494e-09	8.19302e-08
LAML	C3	Central_memory	-0.428534	4.05609e-09	5.38826e-08
SKCM	C3AR1	Th17	-0.265901	4.10368e-09	8.32083e-08
THYM	C5AR1	CD8_naive	-0.500369	4.39478e-09	4.12288e-08
PCPG	C5AR1	CD8_naive	-0.412508	4.45142e-09	1.83503e-07
LUSC	C5	CD8_naive	-0.245836	4.53358e-09	2.47813e-08
GBM	C3AR1	Bcell	-0.425962	4.63158e-09	1.33344e-07
BRCA	C3	nTreg	-0.166833	4.69718e-09	1.89251e-08
STAD	C3	Th17	-0.271393	4.87803e-09	7.23946e-08
LIHC	C5AR1	iTreg	0.279151	4.98264e-09	3.37562e-08
LUAD	C3AR1	nTreg	-0.240515	5.0403e-09	1.48777e-08
SARC	C5AR1	Neutrophil	-0.349179	5.14915e-09	8.74398e-08
LIHC	C3AR1	CD8_T	0.278728	5.26653e-09	6.10205e-08
KIRP	C3	NK	0.317357	5.44521e-09	4.82902e-08
LGG	C3	MAIT	0.249013	5.44543e-09	2.60189e-08
PAAD	C3	Gamma_delta	0.41437	5.49783e-09	1.48523e-07
HNSC	C5	Bcell	0.241913	5.56385e-09	5.09042e-08
BLCA	C3	iTreg	0.277125	5.73914e-09	4.31068e-08
LGG	C5AR1	CD4_naive	-0.248582	5.79651e-09	1.1418e-06
ESCA	C3	NK	0.400014	6.29495e-09	1.68384e-07
LUSC	C3AR1	Gamma_delta	0.243551	6.35184e-09	4.99162e-08
KIRC	C5	CD8_naive	0.232238	7.27375e-09	3.87131e-08
ESCA	C5AR1	NK	0.398323	7.38548e-09	1.95221e-07
PAAD	C3	MAIT	0.41095	7.53859e-09	1.1473e-07
CESC	C3	Exhausted	0.320488	7.78905e-09	1.81536e-07
PCPG	C3	iTreg	0.405611	8.46504e-09	4.33284e-07
LGG	C3	Bcell	-0.245712	8.75984e-09	4.95643e-08
ACC	C3AR1	Th1	0.592149	9.03397e-09	4.60463e-07
UVM	C5AR1	MAIT	0.588998	9.08704e-09	3.59225e-07
LIHC	C5AR1	MAIT	0.274291	9.36738e-09	9.25256e-08
UCEC	C3AR1	NK	0.390956	9.56811e-09	1.52132e-07
UCEC	C5AR1	Neutrophil	-0.39047	1.00159e-08	2.84395e-07
UCEC	C5AR1	Tfh	0.390397	1.00846e-08	2.08764e-07
THYM	C5AR1	InfiltrationScore	0.489981	1.01544e-08	2.77334e-07
HNSC	C3AR1	Gamma_delta	0.237573	1.05481e-08	4.96519e-08
SARC	C3	CD4_naive	-0.342321	1.06539e-08	1.67732e-07
GBM	C3	MAIT	0.415978	1.14029e-08	1.03134e-06
SKCM	C5AR1	Central_memory	0.258137	1.18324e-08	1.006e-07
READ	C3	Macrophage	0.521194	1.19601e-08	2.62643e-07
ACC	C3AR1	Tfh	0.587792	1.23233e-08	7.94714e-07
PCPG	C5AR1	Exhausted	0.401327	1.25269e-08	2.65343e-06
READ	C3	Tfh	0.520508	1.25945e-08	7.45265e-07
BLCA	C5	Neutrophil	-0.270533	1.34565e-08	8.41322e-08
LAML	C5AR1	Central_memory	-0.414972	1.37406e-08	1.58972e-07
PAAD	C3	NK	0.403601	1.46806e-08	2.72775e-07
CESC	C3	NK	0.314724	1.48343e-08	3.59565e-07
LIHC	C5	nTreg	-0.270479	1.52361e-08	1.30382e-07
LIHC	C3	Th2	0.269937	1.63168e-08	8.15148e-07
TGCT	C3AR1	Central_memory	0.4329	1.66024e-08	6.1033e-08
THCA	C3AR1	Effector_memory	0.233132	1.68638e-08	1.43608e-07
DLBC	C3AR1	Macrophage	0.708644	1.74557e-08	1.3409e-05
ACC	C3AR1	DC	0.581725	1.88463e-08	1.5445e-05
GBM	C3AR1	iTreg	0.41	1.92884e-08	1.72848e-06
COAD	C5AR1	NK	0.303084	2.03499e-08	7.91772e-08
PRAD	C3AR1	CD4_naive	-0.236214	2.06279e-08	1.51134e-07
CESC	C3AR1	Central_memory	0.311427	2.1314e-08	3.71592e-07
GBM	C3AR1	Effector_memory	0.40839	2.21816e-08	9.65605e-07
UVM	C5AR1	Exhausted	0.57494	2.43969e-08	8.02615e-07
SARC	C3	Th1	0.334222	2.45842e-08	3.98546e-07
ESCA	C3	Tr1	0.385126	2.49279e-08	8.09836e-07
KIRC	C5AR1	CD4_T	0.223811	2.56236e-08	1.10192e-07
STAD	C3AR1	CD8_T	0.258569	2.62546e-08	3.826e-07
GBM	C3	NK	0.406344	2.64673e-08	1.03041e-06
UVM	C3AR1	iTreg	0.573265	2.73594e-08	2.01919e-06
LIHC	C3AR1	MAIT	0.265708	2.77154e-08	2.44376e-07
PCPG	C3AR1	Tfh	0.391662	2.97267e-08	1.19332e-06
SKCM	C5AR1	MAIT	0.251034	3.02594e-08	3.58721e-07
GBM	C3	Th2	0.404431	3.11862e-08	5.45183e-07
UVM	C3AR1	Th2	0.570699	3.25718e-08	2.74877e-06
LUSC	C5AR1	iTreg	0.23185	3.38697e-08	4.33558e-07
THYM	C3AR1	Bcell	-0.473603	3.59837e-08	2.60738e-07
GBM	C5AR1	iTreg	0.402022	3.82864e-08	3.12885e-06
STAD	C3	Central_memory	0.255459	3.89675e-08	6.27779e-07
BRCA	C5	CD4_T	0.15636	4.13233e-08	1.00072e-07
READ	C5AR1	Neutrophil	-0.503705	4.31852e-08	7.14834e-07
UCEC	C3AR1	iTreg	0.374186	4.44961e-08	2.22126e-06
KIRC	C5	Monocyte	-0.219884	4.53097e-08	2.85688e-07
TGCT	C3AR1	Cytotoxic	0.420629	4.57235e-08	1.61793e-07
UVM	C3AR1	Bcell	-0.56484	4.82278e-08	3.83648e-06
UCS	C5AR1	Macrophage	0.648171	5.00963e-08	6.75483e-06
ESCA	C5AR1	Th17	-0.377063	5.10743e-08	2.07826e-06
UCEC	C3AR1	Th17	-0.372335	5.24446e-08	3.66107e-06
LGG	C3	NK	0.232577	5.43009e-08	3.83485e-07
LIHC	C3AR1	CD4_T	0.260197	5.45243e-08	3.45332e-07
LIHC	C5	MAIT	0.25996	5.61159e-08	4.64917e-07
KICH	C3AR1	Tfh	0.531595	5.89703e-08	2.36299e-06
LAML	C3AR1	NKT	0.397788	5.97706e-08	1.152e-06
PAAD	C5AR1	Th17	-0.387398	6.0347e-08	1.28816e-06
LIHC	C5	Macrophage	0.259357	6.03706e-08	3.27574e-07
PRAD	C5AR1	Th1	0.228084	6.36224e-08	1.17845e-06
STAD	C3AR1	CD4_T	0.250271	7.44298e-08	1.99954e-07
OV	C3	InfiltrationScore	0.300073	7.53762e-08	1.18365e-06
OV	C5AR1	Monocyte	0.299913	7.66461e-08	5.02283e-06
HNSC	C3AR1	Central_memory	0.222916	8.35893e-08	3.40446e-07
TGCT	C3	Th17	0.413002	8.41205e-08	3.80871e-07
STAD	C5AR1	CD4_T	0.249029	8.67184e-08	2.31732e-07
SKCM	C5AR1	CD8_T	0.24266	8.82985e-08	6.85841e-07
KIRP	C3	nTreg	0.292133	8.9418e-08	4.16609e-06
HNSC	C5AR1	CD4_naive	-0.222027	9.43577e-08	3.40975e-06
THYM	C3AR1	NKT	0.459238	1.03493e-07	6.59534e-07
GBM	C3AR1	Exhausted	0.389039	1.12497e-07	5.88953e-06
STAD	C3	Cytotoxic	0.246678	1.1555e-07	1.3438e-06
GBM	C3	Exhausted	0.388621	1.16377e-07	6.07668e-06
THCA	C3	CD4_T	0.219043	1.21203e-07	5.47986e-07
SARC	C3AR1	NK	0.317849	1.23997e-07	1.58358e-06
THCA	C3	Effector_memory	0.218809	1.25103e-07	8.43258e-07
DLBC	C3AR1	Bcell	-0.676818	1.2825e-07	1.8296e-05
TGCT	C3	MAIT	0.406569	1.39053e-07	1.17253e-06
ESCA	C3	InfiltrationScore	0.364811	1.46429e-07	2.65469e-06
STAD	C5AR1	CD8_naive	-0.244601	1.48545e-07	1.27558e-06
LAML	C5AR1	CD8_T	-0.386415	1.51225e-07	2.55792e-06
PRAD	C3AR1	NKT	0.221604	1.51542e-07	4.28286e-07
PAAD	C3	Cytotoxic	0.375963	1.56464e-07	2.29033e-06
LUAD	C5	Th17	0.216076	1.63612e-07	1.03747e-06
SARC	C3	iTreg	0.314731	1.66946e-07	2.12894e-06
THYM	C3AR1	Tfh	-0.452027	1.7274e-07	8.83153e-07
ACC	C3AR1	Cytotoxic	0.547841	1.73695e-07	4.5613e-06
LIHC	C5AR1	CD8_naive	-0.250076	1.81542e-07	7.06181e-06
THYM	C3	Monocyte	0.449823	2.01555e-07	1.14993e-06
KIRC	C5AR1	Cytotoxic	0.209151	2.04021e-07	4.7549e-07
LAML	C3AR1	Central_memory	-0.382554	2.05617e-07	1.75093e-06
MESO	C3AR1	Cytotoxic	0.522351	2.11138e-07	1.1973e-05
PAAD	C3AR1	Effector_memory	-0.37225	2.11539e-07	6.339e-05
GBM	C5AR1	Th17	0.381005	2.14231e-07	1.085e-05
SARC	C3	CD8_naive	-0.311591	2.24472e-07	2.7198e-06
LUSC	C5AR1	Gamma_delta	0.217777	2.26051e-07	1.29402e-06
KICH	C5AR1	Cytotoxic	0.511023	2.26916e-07	1.1517e-05
PAAD	C5	Gamma_delta	0.371183	2.30533e-07	3.33537e-06
GBM	C3	Gamma_delta	-0.379821	2.35213e-07	2.3525e-05
KIRC	C3	NK	0.207622	2.51224e-07	6.30111e-07
STAD	C3	Gamma_delta	0.240189	2.51368e-07	3.40005e-06
STAD	C5AR1	Central_memory	0.240056	2.55338e-07	3.45606e-06
GBM	C5AR1	nTreg	0.378362	2.63798e-07	2.4872e-05
SKCM	C5AR1	NK	0.233756	2.64297e-07	1.7679e-06
SKCM	C5	DC	-0.233621	2.68646e-07	4.26733e-06
KICH	C5	Th17	0.508026	2.74132e-07	2.65742e-06
SKCM	C3AR1	CD4_naive	-0.233346	2.77714e-07	1.1985e-05
CESC	C5AR1	Neutrophil	-0.286715	2.80696e-07	3.45655e-06
TGCT	C3	Neutrophil	-0.397209	2.83569e-07	3.03327e-06
BLCA	C3	CD8_T	0.245015	2.9521e-07	6.60265e-06
KICH	C5	NKT	0.506685	2.9815e-07	1.97123e-06
THCA	C3AR1	MAIT	-0.212186	3.02178e-07	9.53571e-07
GBM	C5AR1	Tfh	0.376099	3.1481e-07	1.2526e-05
READ	C3AR1	CD4_T	0.473262	3.42441e-07	3.97417e-06
SARC	C5AR1	MAIT	0.306823	3.49645e-07	2.3105e-05
BRCA	C5	iTreg	-0.145341	3.50142e-07	9.17282e-07
CESC	C3	MAIT	-0.284258	3.57968e-07	3.3607e-05
KICH	C5	DC	-0.503406	3.65566e-07	1.0121e-05
COAD	C5AR1	Th2	0.275684	3.77012e-07	1.22057e-06
KIRC	C5	Macrophage	-0.203986	4.09423e-07	1.25836e-06
UVM	C3AR1	NK	0.530466	4.16918e-07	2.7905e-05
UVM	C5AR1	Cytotoxic	0.530169	4.24345e-07	1.6673e-05
GBM	C3	Neutrophil	-0.371817	4.38251e-07	5.93504e-06
UCS	C5AR1	InfiltrationScore	0.611279	4.40376e-07	4.1173e-05
HNSC	C5AR1	Th1	0.210297	4.44996e-07	2.70098e-06
LUSC	C3AR1	Th17	-0.212512	4.45477e-07	5.21452e-06
LAML	C3AR1	Effector_memory	-0.372119	4.62604e-07	3.034e-05
THCA	C5	CD8_T	-0.208907	4.62786e-07	2.17076e-06
HNSC	C5AR1	CD4_T	0.209876	4.69702e-07	1.37896e-06
STAD	C3	Bcell	0.234678	4.78101e-07	3.4723e-06
LAML	C5AR1	NKT	0.371558	4.82824e-07	6.2587e-06
PCPG	C5AR1	Cytotoxic	0.357912	4.92625e-07	1.1353e-05
ESCA	C3AR1	Th2	0.34978	5.02789e-07	7.98043e-06
LIHC	C5AR1	Central_memory	0.241094	5.05868e-07	2.45139e-06
SKCM	C5AR1	Th2	0.228141	5.16114e-07	8.54971e-06
READ	C5AR1	CD4_T	0.466683	5.22062e-07	5.77071e-06
PAAD	C3	CD4_T	0.360808	5.23405e-07	2.94445e-06
KIRP	C3AR1	MAIT	0.27445	5.44662e-07	7.70664e-06
THCA	C5AR1	CD4_T	0.207446	5.58378e-07	2.29787e-06
LIHC	C5AR1	Th1	0.239953	5.74563e-07	9.28244e-06
BRCA	C5	MAIT	0.142541	5.88098e-07	3.49402e-06
GBM	C3AR1	MAIT	0.367606	6.03996e-07	1.8206e-05
SARC	C3	NK	0.300718	6.09673e-07	6.45296e-06
LGG	C5	NK	-0.213771	6.1616e-07	3.45807e-06
LIHC	C5AR1	NKT	0.239218	6.2346e-07	4.73541e-06
MESO	C3AR1	CD8_naive	-0.504291	6.35937e-07	5.1309e-05
UCEC	C5AR1	Th1	0.3424	6.51495e-07	1.9378e-05
UVM	C3AR1	NKT	-0.52257	6.62091e-07	0.000181003
LUAD	C3	InfiltrationScore	0.205113	6.87355e-07	2.3896e-06
PCPG	C3AR1	Cytotoxic	0.35341	6.99706e-07	1.5497e-05
KIRP	C5	Th17	0.27182	7.05075e-07	3.13961e-06
LAML	C5AR1	Bcell	-0.366263	7.20248e-07	2.3502e-05
SKCM	C3AR1	DC	0.225215	7.26548e-07	9.79816e-06
PRAD	C3	Effector_memory	-0.209307	7.32735e-07	8.40513e-06
THYM	C3AR1	CD4_naive	-0.430567	7.41295e-07	1.6468e-05
PRAD	C3	CD8_naive	-0.20901	7.6028e-07	1.9147e-05
HNSC	C3	CD4_naive	-0.205739	7.94279e-07	2.4223e-05
PCPG	C3AR1	Th2	0.351703	7.98126e-07	2.559e-05
KIRP	C5	DC	-0.270541	7.9857e-07	4.3055e-06
PCPG	C3	Neutrophil	-0.351147	8.32932e-07	1.8325e-05
ACC	C3AR1	Exhausted	0.520379	8.85029e-07	4.8087e-05
OV	C3	iTreg	0.275275	8.89854e-07	1.3498e-05
ACC	C3AR1	Neutrophil	-0.520037	9.02342e-07	2.0734e-05
SKCM	C5AR1	Tr1	0.223202	9.16937e-07	9.3065e-05
HNSC	C5	DC	-0.203972	9.90859e-07	5.09556e-06
CHOL	C5	Macrophage	0.655862	1.00612e-06	0.000162442
SKCM	C5	CD8_naive	0.22231	1.01576e-06	1.0277e-05
PAAD	C3AR1	Central_memory	0.351913	1.03348e-06	9.36141e-06
GBM	C3	Tfh	0.360176	1.052e-06	3.4365e-05
THCA	C5	Th17	0.202425	1.05372e-06	3.30332e-06
OV	C3AR1	Th2	0.273154	1.08713e-06	3.935e-05
THYM	C5AR1	Central_memory	-0.424321	1.11198e-06	8.85085e-06
PRAD	C3	Bcell	0.205406	1.18494e-06	5.5841e-05
KIRC	C5	Th1	-0.195659	1.21248e-06	3.15603e-06
CESC	C5	CD8_naive	0.271428	1.22813e-06	1.05e-05
BRCA	C5	Monocyte	-0.138411	1.2413e-06	4.84692e-06
PAAD	C5AR1	Tfh	0.349023	1.28347e-06	9.80401e-06
PRAD	C3	Exhausted	0.204741	1.28502e-06	1.1146e-05
LUSC	C5AR1	Tr1	0.203673	1.33929e-06	1.6646e-05
CESC	C3AR1	Gamma_delta	0.270093	1.39126e-06	3.3969e-05
UVM	C3AR1	CD4_naive	-0.509194	1.41194e-06	0.000153965
KICH	C5AR1	DC	0.480559	1.42857e-06	2.7722e-05
KIRP	C5	Gamma_delta	-0.264398	1.43978e-06	9.11922e-06
HNSC	C5	MAIT	-0.20081	1.4646e-06	9.96939e-06
COAD	C5AR1	Tfh	0.261686	1.48976e-06	6.17258e-06
BRCA	C5	CD8_naive	0.137364	1.49517e-06	4.13959e-06
SKCM	C5	iTreg	0.218903	1.49613e-06	5.19317e-06
KICH	C3	iTreg	0.479413	1.52575e-06	6.9144e-05
UVM	C5AR1	Th2	0.507674	1.53568e-06	7.6626e-05
OV	C3AR1	CD8_T	0.269358	1.54912e-06	4.7572e-05
KICH	C3	NK	0.478453	1.61195e-06	0.000104276
HNSC	C3	Th17	-0.20002	1.61326e-06	1.0066e-05
READ	C3AR1	NK	0.44819	1.6313e-06	5.0064e-05
KIRP	C5AR1	NK	0.262884	1.66106e-06	8.75116e-06
COAD	C3AR1	Exhausted	0.260534	1.66226e-06	1.2285e-05
UCEC	C5AR1	Exhausted	0.330109	1.7035e-06	4.0548e-05
SKCM	C5	CD4_T	0.217542	1.74339e-06	7.76754e-06
ESCA	C3	Central_memory	0.333651	1.7626e-06	3.6525e-05
KICH	C5AR1	iTreg	0.476395	1.81245e-06	8.0443e-05
SARC	C3AR1	MAIT	0.287003	2.03123e-06	8.3961e-05
SKCM	C3	nTreg	-0.216049	2.05965e-06	1.837e-05
HNSC	C3	Central_memory	0.197924	2.08126e-06	6.86747e-06
GBM	C5AR1	Exhausted	0.350672	2.09687e-06	4.9661e-05
PAAD	C5	Monocyte	-0.341998	2.15382e-06	2.13e-05
UCS	C3AR1	Neutrophil	-0.580637	2.19327e-06	0.000282291
KIRP	C3AR1	iTreg	0.259906	2.19512e-06	2.8252e-05
LUAD	C3AR1	MAIT	0.195737	2.20844e-06	6.48535e-06
LUAD	C3	NK	0.195517	2.26828e-06	8.17174e-06
GBM	C3	DC	0.349457	2.28654e-06	4.0255e-05
CESC	C3AR1	Effector_memory	-0.264452	2.33915e-06	6.6728e-05
CHOL	C3AR1	Neutrophil	-0.638065	2.41759e-06	0.000136899
UCS	C3AR1	DC	0.578615	2.42456e-06	0.00171633
DLBC	C3AR1	Cytotoxic	0.620721	2.51891e-06	0.000384029
UCEC	C5AR1	Tr1	0.324651	2.57627e-06	0.00057302
UVM	C5AR1	DC	0.498019	2.59462e-06	0.000154871
LAML	C3	Bcell	-0.348617	2.59642e-06	6.0997e-05
LUAD	C3AR1	Gamma_delta	0.194349	2.61295e-06	1.5553e-05
UVM	C5AR1	NK	0.49733	2.69185e-06	0.000127436
PAAD	C3	CD8_naive	-0.338893	2.69676e-06	0.00040261
ACC	C3AR1	CD8_naive	-0.499848	2.73209e-06	0.00086129
GBM	C3	Th1	0.346581	2.80238e-06	8.992e-05
KIRP	C5AR1	Central_memory	0.257108	2.84339e-06	1.3215e-05
PAAD	C3	Macrophage	0.338041	2.8672e-06	3.9342e-05
KIRC	C3	MAIT	0.188792	2.86788e-06	1.6702e-05
PCPG	C5AR1	Th2	0.334207	2.94403e-06	7.6526e-05
HNSC	C5AR1	Tfh	0.195002	2.95473e-06	1.022e-05
SARC	C3	MAIT	0.282421	2.99457e-06	0.000113935
BRCA	C5AR1	Central_memory	0.133286	3.04555e-06	8.24705e-06
LGG	C5AR1	MAIT	0.200031	3.18151e-06	1.007e-05
LGG	C3AR1	Cytotoxic	0.199917	3.22386e-06	1.065e-05
TGCT	C5AR1	MAIT	0.362909	3.22391e-06	1.7902e-05
BRCA	C3AR1	MAIT	-0.132838	3.2891e-06	1.6579e-05
KICH	C3	Tfh	0.465626	3.30606e-06	7.3781e-05
TGCT	C3	NK	0.362374	3.34128e-06	2.7257e-05
BRCA	C5	Tr1	-0.132674	3.38247e-06	1.1427e-05
CESC	C3	Tfh	0.260181	3.43948e-06	3.8705e-05
UVM	C5AR1	Neutrophil	-0.491935	3.58141e-06	3.6472e-05
COAD	C3	nTreg	-0.2523	3.58545e-06	1.1165e-05
ACC	C3AR1	CD8_T	0.494014	3.7143e-06	8.9971e-05
READ	C5AR1	Tr1	0.433957	3.75028e-06	0.00042598
UCEC	C3AR1	Tr1	0.319483	3.78355e-06	0.000736334
LAML	C3AR1	CD8_T	-0.342556	3.96321e-06	3.9467e-05
COAD	C5AR1	Effector_memory	-0.251099	4.00207e-06	4.3212e-05
CESC	C5AR1	Tr1	0.258181	4.11065e-06	6.6398e-05
LUAD	C5	Th1	-0.190148	4.31427e-06	2.0027e-05
ACC	C3AR1	CD4_naive	-0.490179	4.53153e-06	0.000200294
COAD	C5AR1	Exhausted	0.249539	4.61259e-06	3.0086e-05
CHOL	C3AR1	Cytotoxic	0.622719	4.92936e-06	0.000374708
PRAD	C5AR1	Effector_memory	-0.193323	4.95544e-06	4.1409e-05
PRAD	C5AR1	Exhausted	0.193277	4.9818e-06	3.6341e-05
KIRP	C5AR1	CD8_T	0.250918	4.98775e-06	2.3669e-05
UVM	C3AR1	Effector_memory	0.485375	5.03545e-06	4.1538e-05
LUAD	C3	MAIT	0.188771	5.0734e-06	1.4135e-05
TGCT	C3AR1	CD8_T	0.355404	5.29291e-06	2.324e-05
SKCM	C3	Gamma_delta	0.207378	5.2988e-06	2.2937e-05
UCEC	C5AR1	CD8_naive	-0.314841	5.31103e-06	0.00013207
MESO	C5AR1	Macrophage	0.466209	5.33992e-06	0.000404529
THYM	C3AR1	CD8_T	-0.398186	5.56903e-06	1.4229e-05
LUAD	C5AR1	Gamma_delta	0.18761	5.8108e-06	3.168e-05
LUSC	C5AR1	Bcell	-0.191234	5.81928e-06	0.000108496
LUSC	C3	Tr1	0.19115	5.87531e-06	6.1731e-05
SARC	C5	Exhausted	-0.274246	5.88544e-06	3.2571e-05
OV	C3AR1	nTreg	0.254294	5.99414e-06	0.000392812
KICH	C5AR1	Exhausted	0.454588	5.99586e-06	5.3675e-05
KIRP	C3AR1	Monocyte	0.248714	6.07113e-06	2.9094e-05
SARC	C3	CD8_T	0.2737	6.1525e-06	9.9917e-05
UVM	C5AR1	CD8_T	0.481387	6.17318e-06	0.000127878
COAD	C5AR1	Central_memory	0.245952	6.37046e-06	9.3226e-05
KIRP	C5	CD4_naive	0.248047	6.44108e-06	2.7067e-05
OV	C3AR1	Effector_memory	0.253281	6.54601e-06	8.0237e-05
LAML	C3AR1	Macrophage	0.334401	6.9045e-06	2.8076e-05
MESO	C5AR1	Tfh	0.461261	6.91294e-06	0.000364915
READ	C3AR1	Tfh	0.422898	6.98077e-06	0.000183712
TGCT	C3	Macrophage	0.350865	7.10037e-06	7.6963e-05
READ	C3AR1	Tr1	0.422458	7.15224e-06	0.000657473
READ	C5AR1	iTreg	0.422314	7.20898e-06	0.000297449
PCPG	C3	Th2	0.320678	7.65724e-06	0.00017016
UVM	C3AR1	Th17	-0.476884	7.74592e-06	0.000188987
LAML	C3	DC	0.332665	7.75513e-06	0.000110667
CHOL	C3AR1	Tr1	0.612474	7.76787e-06	0.000794519
READ	C3AR1	iTreg	0.420899	7.79222e-06	0.000316233
LGG	C5	Central_memory	0.192027	7.87003e-06	2.1064e-05
PCPG	C5AR1	Tr1	0.320159	7.93618e-06	0.000897825
ESCA	C3	Gamma_delta	0.312885	8.00716e-06	0.000157963
MESO	C3AR1	Th1	0.45801	8.17293e-06	0.000340076
CESC	C3	Neutrophil	-0.250299	8.18217e-06	7.7618e-05
THYM	C3	Tfh	-0.39147	8.24625e-06	2.8284e-05
UCEC	C5AR1	iTreg	0.308637	8.28423e-06	0.000143207
LUAD	C3AR1	CD4_naive	-0.184429	8.39079e-06	0.00047421
THYM	C3AR1	Central_memory	-0.391104	8.42247e-06	5.3812e-05
GBM	C5AR1	Gamma_delta	-0.330209	8.59438e-06	0.00025443
STAD	C3	Macrophage	0.208033	8.60544e-06	6.788e-05
ACC	C3AR1	MAIT	0.47732	8.67611e-06	0.000317194
THCA	C5	Exhausted	-0.184755	8.6929e-06	2.5688e-05
LGG	C3AR1	CD4_naive	-0.191011	8.80538e-06	0.000222538
KIRP	C3	Monocyte	0.244228	9.00823e-06	4.1162e-05
OV	C3	NK	0.249344	9.18363e-06	0.000125193
TGCT	C3AR1	NK	0.346769	9.21981e-06	6.5272e-05
LAML	C3AR1	Monocyte	0.329976	9.27128e-06	3.8628e-05
LGG	C3	CD4_naive	-0.190317	9.50451e-06	0.000237123
KIRP	C5AR1	iTreg	0.243317	9.7506e-06	0.000101894
LAML	C3AR1	Th1	-0.32917	9.77755e-06	0.00066975
THYM	C5AR1	Tfh	-0.388432	9.82037e-06	3.3072e-05
BLCA	C3AR1	Central_memory	0.21205	9.90141e-06	7.6017e-05
KICH	C3	Neutrophil	-0.444737	1.0026e-05	0.000315011
UCS	C3	CD8_naive	-0.548228	1.0123e-05	0.00124628
SARC	C3AR1	nTreg	0.267337	1.0246e-05	0.000207493
UCEC	C3	CD8_naive	-0.305567	1.0284e-05	0.000230338
BRCA	C3	DC	-0.125931	1.0432e-05	2.3375e-05
KIRC	C5	Exhausted	-0.177865	1.0596e-05	2.6103e-05
LIHC	C5	InfiltrationScore	0.211323	1.1428e-05	4.7381e-05
KIRC	C5AR1	CD8_T	0.177198	1.1447e-05	2.2478e-05
UVM	C3	Exhausted	0.46844	1.1755e-05	0.000179796
OV	C5AR1	nTreg	0.246313	1.1873e-05	0.000629866
BLCA	C5AR1	Monocyte	0.210151	1.1933e-05	0.000151952
BLCA	C5	NKT	0.210104	1.1987e-05	4.6865e-05
TGCT	C5	Monocyte	0.342432	1.211e-05	2.6076e-05
READ	C3	Th2	0.412703	1.2144e-05	0.000145112
ESCA	C3AR1	Gamma_delta	0.306846	1.2179e-05	0.000218058
LUSC	C5AR1	Th2	-0.183883	1.3275e-05	0.000110498
KICH	C3AR1	CD8_naive	-0.438234	1.3956e-05	0.000272707
READ	C5AR1	Monocyte	0.409965	1.4049e-05	0.000495813
CESC	C5AR1	CD4_T	0.24348	1.4576e-05	8.4264e-05
CESC	C5AR1	Cytotoxic	0.243383	1.4694e-05	0.00011577
THYM	C3AR1	CD4_T	-0.381303	1.47e-05	7.838e-05
COAD	C3	Effector_memory	-0.236265	1.4869e-05	0.000130005
UCEC	C5AR1	NK	0.299966	1.5165e-05	9.8246e-05
ACC	C3AR1	Th2	0.465642	1.5305e-05	0.000373495
BRCA	C5AR1	MAIT	-0.123521	1.5391e-05	6.7383e-05
OV	C3	Th1	0.242942	1.5739e-05	0.000164729
LUSC	C3AR1	CD4_naive	-0.1823	1.5791e-05	0.00225212
ESCA	C5AR1	Exhausted	0.302894	1.5946e-05	0.000509819
LUAD	C3	NKT	0.178517	1.6342e-05	3.8783e-05
PAAD	C5	MAIT	0.312205	1.6885e-05	0.000108805
OV	C5AR1	Th2	0.242047	1.6949e-05	0.000381896
PCPG	C3	Th1	0.308804	1.7073e-05	0.000257536
LUSC	C3	Gamma_delta	0.181229	1.7742e-05	6.6206e-05
SKCM	C5AR1	Gamma_delta	0.195567	1.8027e-05	7.0214e-05
THCA	C5	InfiltrationScore	-0.177969	1.8579e-05	3.6803e-05
BRCA	C5AR1	CD4_naive	-0.122336	1.8586e-05	0.00120612
KICH	C5	Cytotoxic	-0.432305	1.8758e-05	0.000460681
LAML	C5	Cytotoxic	-0.318864	1.905e-05	0.000354875
BLCA	C3	nTreg	-0.205117	1.9407e-05	0.000171525
LUAD	C5AR1	Monocyte	0.176943	1.9447e-05	0.0001718
LIHC	C3	CD8_naive	-0.205792	1.9477e-05	0.000310865
SARC	C5	Macrophage	-0.258959	1.9665e-05	5.3244e-05
SARC	C3AR1	Th17	-0.258935	1.9701e-05	0.000361112
ESCA	C3	Bcell	0.299747	1.9708e-05	0.000218948
READ	C3AR1	Th2	0.403269	1.9954e-05	0.000213175
LIHC	C5	CD8_naive	-0.205507	2.0011e-05	0.000316277
PCPG	C3	CD8_naive	-0.306212	2.0248e-05	0.000213876
GBM	C3AR1	Gamma_delta	-0.316728	2.0631e-05	0.000451517
PCPG	C5	CD4_T	0.305345	2.1429e-05	0.000414132
KICH	C3	DC	0.429426	2.161e-05	0.000205958
LGG	C3	iTreg	0.182682	2.1628e-05	0.000848719
LUAD	C3AR1	Exhausted	0.175941	2.1705e-05	6.5792e-05
KICH	C3AR1	Exhausted	0.428669	2.2426e-05	0.00015398
ACC	C5AR1	InfiltrationScore	0.456866	2.3133e-05	0.000550191
KICH	C5AR1	nTreg	0.427996	2.3175e-05	0.00109485
PRAD	C5AR1	NKT	0.179334	2.3314e-05	5.2581e-05
CHOL	C3AR1	Tfh	0.585271	2.4129e-05	0.000755427
UVM	C3AR1	CD4_T	0.453309	2.4157e-05	0.000499829
LAML	C5AR1	CD8_naive	-0.31417	2.5607e-05	0.00305537
PCPG	C3AR1	CD4_T	0.302597	2.5614e-05	0.000474863
PRAD	C5	Central_memory	0.178397	2.5756e-05	5.4839e-05
BLCA	C5AR1	Bcell	-0.202118	2.5783e-05	0.00027242
BRCA	C3	CD4_naive	-0.120231	2.5877e-05	0.00155859
LAML	C5AR1	NK	-0.313839	2.6141e-05	0.000308567
UCEC	C5AR1	DC	0.291448	2.6962e-05	0.000226773
ESCA	C3	Th2	0.294684	2.757e-05	0.000250366
GBM	C5AR1	NK	0.311867	2.8004e-05	0.000348847
OV	C3	Central_memory	0.235701	2.8444e-05	0.000224474
LGG	C3AR1	MAIT	0.17993	2.8854e-05	7.8993e-05
LGG	C3	Th17	-0.179399	3.0489e-05	0.000169457
KIRC	C3	CD4_T	0.168419	3.0832e-05	8.3139e-05
KICH	C5	Macrophage	-0.421363	3.1912e-05	0.000573451
LIHC	C3	InfiltrationScore	0.199838	3.4034e-05	0.000128738
BLCA	C5	InfiltrationScore	0.199113	3.4135e-05	9.0145e-05
LIHC	C5	Th2	0.199474	3.5195e-05	0.000418683
GBM	C3	iTreg	0.308089	3.5382e-05	0.000887622
CHOL	C3	nTreg	-0.575261	3.5708e-05	0.00171398
BLCA	C5AR1	nTreg	-0.198577	3.5871e-05	0.000289776
KICH	C3AR1	MAIT	0.418163	3.715e-05	0.00442998
CESC	C5AR1	Central_memory	0.231862	3.753e-05	0.000244063
LUSC	C3AR1	nTreg	-0.174139	3.7721e-05	0.000103672
KICH	C3	CD8_T	0.417618	3.8118e-05	0.00231718
BLCA	C5AR1	Central_memory	0.197835	3.841e-05	0.000246035
ACC	C3AR1	iTreg	0.445362	3.9091e-05	0.00111433
UCS	C3AR1	CD8_naive	-0.516265	3.9444e-05	0.00312285
BLCA	C5AR1	CD8_T	0.19736	4.0128e-05	0.000554532
KIRP	C5AR1	Bcell	-0.22598	4.1537e-05	0.00235588
ESCA	C5AR1	CD4_T	0.288019	4.248e-05	0.000153147
READ	C3	nTreg	-0.388142	4.2904e-05	0.000553491
THYM	C5AR1	CD4_T	-0.361384	4.3208e-05	0.000204257
COAD	C3AR1	Th1	0.223018	4.4783e-05	0.000403591
THYM	C5	DC	-0.360617	4.4977e-05	0.000160179
ESCA	C5AR1	Th2	0.287121	4.4992e-05	0.000379494
UVM	C5AR1	CD4_naive	-0.43963	4.5019e-05	0.00222346
HNSC	C5	Tr1	0.170492	4.5612e-05	0.000131492
LGG	C3AR1	iTreg	0.175375	4.6063e-05	0.00142383
TGCT	C3	Tfh	0.320022	4.65e-05	0.000130152
LUAD	C5AR1	Th2	0.168827	4.6551e-05	0.000165505
UCEC	C5	Bcell	-0.282929	4.7083e-05	0.00083927
LIHC	C3	Tr1	-0.195742	4.9496e-05	0.000325847
ACC	C5AR1	DC	0.439145	5.1504e-05	0.00480112
SKCM	C5AR1	Effector_memory	-0.184722	5.2115e-05	0.000389729
HNSC	C3	CD8_T	0.168927	5.3659e-05	0.000277362
LUAD	C5AR1	CD8_T	-0.167436	5.3848e-05	0.000318969
UCEC	C5	Macrophage	-0.280811	5.3932e-05	0.000321982
PCPG	C5AR1	Th1	0.290152	5.6212e-05	0.000678326
HNSC	C3AR1	Monocyte	0.168385	5.6748e-05	0.000311995
ESCA	C5AR1	Monocyte	0.283375	5.705e-05	0.00215997
PAAD	C5	NK	0.292911	5.7244e-05	0.000383109
KICH	C5AR1	Tfh	0.408768	5.7533e-05	0.000749743
COAD	C3AR1	nTreg	-0.219594	5.8928e-05	0.000151403
GBM	C5AR1	Th2	0.299596	5.9168e-05	0.000324712
BLCA	C5	CD4_T	0.192519	6.2265e-05	0.000190211
THYM	C5AR1	CD8_T	-0.354188	6.2703e-05	0.000138417
CHOL	C5	Bcell	-0.560161	6.2986e-05	0.00449086
KICH	C3AR1	Th17	-0.406504	6.3804e-05	0.000251946
KIRC	C3AR1	Effector_memory	-0.161675	6.3855e-05	0.00073056
UCEC	C5	DC	-0.277766	6.5437e-05	0.000455305
BRCA	C3AR1	Gamma_delta	0.114105	6.574e-05	0.000151905
CESC	C3	InfiltrationScore	0.224661	6.5872e-05	0.000332889
UCEC	C5	Central_memory	0.277351	6.7171e-05	0.00026521
LGG	C5	Neutrophil	0.170856	7.2426e-05	0.000229236
TGCT	C5	Th17	0.311688	7.4701e-05	0.000189952
UVM	C5AR1	Th17	-0.426632	7.9395e-05	0.00109272
BLCA	C5	Th2	0.189614	8.0628e-05	0.000309681
BRCA	C3AR1	CD4_naive	-0.112634	8.168e-05	0.00367019
GBM	C3	NKT	0.293874	8.2925e-05	0.00602081
SKCM	C5	Gamma_delta	-0.179745	8.3163e-05	0.000283906
LGG	C5AR1	NK	0.169322	8.4235e-05	0.000290798
HNSC	C5AR1	Bcell	-0.164301	8.6043e-05	0.000313233
BRCA	C5	CD8_T	-0.112246	8.6457e-05	0.000211074
PCPG	C3AR1	nTreg	0.283052	8.6619e-05	0.000664869
KIRP	C3AR1	Central_memory	0.21665	8.662e-05	0.000291512
GBM	C3	Monocyte	0.292721	8.8684e-05	0.000864843
TGCT	C5	Th1	-0.308333	9.0048e-05	0.000279577
SARC	C3AR1	Monocyte	0.238171	9.0293e-05	0.000522736
THYM	C3	Bcell	-0.346356	9.3094e-05	0.000274587
ACC	C3AR1	NK	0.425366	9.3142e-05	0.001572
PAAD	C5	DC	-0.284426	9.5329e-05	0.000977659
LUAD	C5AR1	CD4_naive	-0.16176	9.6385e-05	0.00275075
TGCT	C3	NKT	0.306903	9.7447e-05	0.000224357
THCA	C3	Monocyte	0.162176	9.7786e-05	0.000213444
LAML	C5	NK	-0.291393	0.00010039	0.000883351
SKCM	C3	Tr1	0.177684	0.000100559	0.00263789
GBM	C3AR1	CD8_T	0.290344	0.000101762	0.00171129
PAAD	C3AR1	CD4_T	0.28327	0.000102059	0.000344346
SKCM	C3AR1	MAIT	0.177489	0.000102372	0.000525968
GBM	C3AR1	nTreg	0.290169	0.000102794	0.00172572
UCS	C5AR1	DC	0.491654	0.000102811	0.012276
LAML	C3AR1	InfiltrationScore	0.290913	0.000103202	0.00038788
PAAD	C3	Tr1	0.283046	0.000103417	0.000535122
LAML	C5	Tfh	-0.290425	0.000106132	0.00134581
ESCA	C3	iTreg	0.272991	0.000108295	0.00163883
TGCT	C3	nTreg	-0.304966	0.000108384	0.000788194
UVM	C3	MAIT	0.418821	0.000110441	0.00105339
KICH	C3AR1	NK	0.39369	0.000113027	0.0020391
CESC	C3	CD8_naive	-0.217231	0.000115522	0.00053191
LIHC	C5	CD4_naive	0.18613	0.000115689	0.000326967
LIHC	C5	Effector_memory	-0.185718	0.000119865	0.000650925
THCA	C5	Gamma_delta	-0.160125	0.00012001	0.000327477
CESC	C3	CD4_T	0.216613	0.000120948	0.000546573
KIRC	C3AR1	CD4_T	0.155478	0.000121582	0.00029605
THCA	C5	nTreg	0.159771	0.000124304	0.000248223
MESO	C3	iTreg	-0.399883	0.000124386	0.00334528
LIHC	C3	Monocyte	0.185032	0.000127144	0.000579934
KICH	C5AR1	Neutrophil	-0.390361	0.000130636	0.00256795
READ	C3	NK	0.364483	0.000132108	0.00153859
PCPG	C3AR1	Effector_memory	0.275696	0.000133946	0.00222435
UCEC	C3AR1	Central_memory	0.266018	0.000135116	0.000494742
LGG	C5	Bcell	0.164231	0.000137771	0.000373058
PAAD	C3AR1	Gamma_delta	0.278006	0.000138736	0.000713985
UCS	C3AR1	Th1	0.48327	0.000140178	0.0106864
LAML	C5AR1	Gamma_delta	-0.285156	0.000143124	0.00227153
UCEC	C3AR1	CD4_T	0.264823	0.000145192	0.00044832
SKCM	C5	CD4_naive	0.173432	0.000147816	0.00146697
KICH	C5AR1	Th1	0.386987	0.000151045	0.0050591
THYM	C3AR1	Cytotoxic	0.336404	0.000151567	0.000884536
SKCM	C5AR1	CD4_naive	-0.173085	0.000152484	0.00149632
LIHC	C5	Tr1	-0.182889	0.000152603	0.000837563
LUSC	C5	Monocyte	-0.160157	0.000153334	0.00130676
MESO	C3AR1	DC	0.39429	0.000157586	0.0240042
THYM	C3	CD8_T	-0.335153	0.000160965	0.000335233
GBM	C5AR1	Tr1	0.282195	0.000161596	0.00708105
ACC	C5AR1	Bcell	-0.411932	0.00016201	0.00221906
LAML	C5	Bcell	0.282034	0.000170393	0.00154108
SKCM	C5	MAIT	0.171732	0.000171996	0.000827411
CHOL	C3	Macrophage	0.530685	0.000176782	0.00319188
KICH	C3AR1	nTreg	0.383204	0.000177412	0.00327905
BLCA	C5	Macrophage	0.18033	0.000179564	0.000411077
DLBC	C5	Cytotoxic	-0.51502	0.000180038	0.00977097
THCA	C5AR1	Th2	0.155731	0.000184588	0.000637543
BLCA	C3AR1	Monocyte	0.179729	0.000188856	0.00139148
PRAD	C5	Th2	-0.157638	0.000205832	0.000839922
UVM	C3	Neutrophil	-0.402968	0.000210588	0.00118136
ACC	C5AR1	Exhausted	0.405226	0.000211745	0.00465863
PAAD	C3	nTreg	-0.270257	0.000215592	0.00138252
KICH	C3	CD8_naive	-0.378472	0.000216381	0.00176266
PCPG	C5AR1	MAIT	0.267354	0.0002164	0.00127214
DLBC	C3AR1	Effector_memory	-0.509196	0.000218998	0.0206313
CESC	C3	Th1	0.208376	0.000220194	0.00171021
STAD	C3AR1	Gamma_delta	0.173288	0.00022097	0.00104442
UCEC	C3	InfiltrationScore	0.257184	0.000228109	0.0012095
CHOL	C3AR1	DC	0.522613	0.000230731	0.0268307
LUAD	C3	Neutrophil	-0.152869	0.000230918	0.00125282
CHOL	C5	Monocyte	0.522272	0.000233305	0.00648254
LGG	C5	NKT	-0.158468	0.000236335	0.00165163
PAAD	C5AR1	NK	0.268377	0.000239452	0.0012816
ESCA	C3AR1	CD4_T	0.25949	0.000239972	0.000720237
SARC	C5AR1	Monocyte	0.223775	0.000240429	0.00120179
LUSC	C3	Th2	-0.155324	0.000242624	0.00128552
KIRC	C3	NKT	0.148433	0.000245633	0.000808842
CESC	C5AR1	NK	0.206814	0.000246051	0.00167015
KIRC	C3AR1	NKT	0.148408	0.000246236	0.000810564
PRAD	C5AR1	Bcell	-0.155495	0.000251555	0.00381836
TGCT	C3AR1	Th1	0.288926	0.000254205	0.000700897
MESO	C5AR1	Th1	0.382612	0.000254842	0.00580724
LUSC	C3AR1	Th2	-0.154643	0.000258551	0.00135345
TGCT	C3	DC	0.288581	0.000258765	0.00298123
ACC	C3	Th2	0.399922	0.000260647	0.00322534
READ	C3AR1	CD8_T	0.349236	0.000260776	0.00828614
THYM	C3AR1	Th2	0.324887	0.000261111	0.00179394
ESCA	C3AR1	Tfh	0.257629	0.000266912	0.00118967
ACC	C3	Gamma_delta	0.399304	0.000266982	0.00774344
HNSC	C5AR1	nTreg	0.152401	0.000273693	0.00102893
KIRP	C5	Tfh	-0.201119	0.000274997	0.00122317
UCS	C3AR1	Cytotoxic	0.463681	0.000280565	0.0217229
KIRP	C5AR1	Monocyte	0.200707	0.000283231	0.000883441
ESCA	C5AR1	Th1	0.256422	0.00028586	0.0054473
BRCA	C5	Neutrophil	0.10364	0.000291119	0.00066167
PCPG	C3AR1	Tr1	0.261841	0.000294626	0.00902509
LUAD	C5	Tfh	0.14999	0.000303395	0.00072698
SKCM	C3	Th17	-0.165066	0.000307339	0.00147991
UCS	C3	NK	0.460763	0.00031002	0.0305522
LGG	C5	Cytotoxic	-0.155404	0.000312569	0.000754733
TGCT	C3AR1	CD4_naive	-0.284867	0.000312939	0.0174357
GBM	C5AR1	Th1	0.268352	0.000343349	0.005997
HNSC	C3AR1	nTreg	0.14994	0.000344188	0.00125902
THYM	C5AR1	Bcell	-0.318457	0.000350491	0.000908581
PCPG	C5	Central_memory	0.258262	0.000358713	0.00160178
PAAD	C3AR1	MAIT	0.260943	0.000359987	0.00153422
LUAD	C3AR1	Tr1	0.148085	0.000362468	0.00169577
PAAD	C3	Effector_memory	-0.260572	0.000367282	0.00525121
READ	C3	Tr1	0.341083	0.000369978	0.00799329
LUSC	C3AR1	Bcell	-0.15072	0.000371033	0.00274679
CESC	C3	CD8_T	0.200912	0.000371567	0.00206668
PAAD	C5	CD4_T	0.260273	0.000373257	0.00110821
THYM	C5	Macrophage	0.316869	0.000376565	0.00117668
KIRP	C5	Effector_memory	-0.196629	0.000378081	0.00157361
OV	C3AR1	CD4_T	0.2008	0.000382777	0.00186714
LGG	C3	CD4_T	0.153019	0.000387207	0.000926383
KIRP	C5	InfiltrationScore	-0.196246	0.000388367	0.00102519
STAD	C3	Th2	0.16635	0.000394517	0.00110925
LIHC	C3	Th17	0.171227	0.000397752	0.000966191
GBM	C3	Effector_memory	0.265545	0.000398127	0.00224499
LUAD	C5	CD4_T	0.146842	0.000406637	0.000822746
UVM	C3AR1	Tfh	0.385889	0.000407546	0.00798185
UCEC	C3	Th17	0.246738	0.000413921	0.00402813
CESC	C5	Macrophage	-0.199329	0.000414184	0.00197908
CESC	C3	Cytotoxic	0.198803	0.000429344	0.00211624
LGG	C5	Tfh	0.151708	0.000434991	0.00139972
UVM	C3AR1	Gamma_delta	0.383871	0.000439591	0.00461214
LUSC	C3AR1	CD8_T	0.148392	0.000457854	0.0031937
BLCA	C5	Tr1	0.168847	0.00045832	0.00240424
THYM	C3	CD4_naive	-0.312405	0.000459695	0.0028815
OV	C3	Exhausted	0.198077	0.000460858	0.00218374
GBM	C5	NKT	-0.262618	0.000463767	0.0165344
KICH	C5	Bcell	-0.359065	0.000473644	0.00152155
CHOL	C3AR1	CD4_T	0.499572	0.000476231	0.0163222
BLCA	C3AR1	Bcell	-0.168343	0.000476921	0.00286509
UVM	C5AR1	Bcell	-0.381625	0.000477961	0.00460152
LAML	C5	Effector_memory	-0.262702	0.000479799	0.00610757
PCPG	C3	Effector_memory	0.252375	0.000492842	0.00560741
SKCM	C5AR1	Th17	-0.159251	0.000500985	0.00224355
PRAD	C3AR1	Effector_memory	-0.147819	0.000505349	0.00203323
OV	C5	CD8_naive	0.196685	0.000506275	0.0017918
UCS	C3	InfiltrationScore	0.445989	0.000507084	0.016504
ESCA	C3AR1	Monocyte	0.245971	0.000510651	0.00966685
UVM	C5AR1	Th1	0.379679	0.000513638	0.00293572
PCPG	C5	nTreg	0.251474	0.000517067	0.00278403
TGCT	C5	Cytotoxic	-0.274796	0.000517214	0.00105685
UVM	C5AR1	NKT	-0.378616	0.000534154	0.0118898
LUAD	C5	nTreg	-0.143806	0.000536477	0.00096906
LIHC	C3AR1	Effector_memory	-0.167295	0.000542067	0.00233834
STAD	C5	CD4_T	0.162425	0.000542238	0.000999932
CHOL	C3	InfiltrationScore	0.495042	0.000545894	0.0104452
CESC	C5AR1	Exhausted	0.195028	0.00055406	0.00317374
UCEC	C5	Monocyte	-0.24107	0.000565943	0.00370715
COAD	C3AR1	CD8_naive	-0.188916	0.000571808	0.00184432
KICH	C5AR1	Th17	-0.354162	0.000572906	0.00168209
PRAD	C5	CD4_T	0.146321	0.000576851	0.00117851
KICH	C5	Exhausted	0.353579	0.000585885	0.0021489
UCEC	C5AR1	CD4_T	0.240392	0.000587248	0.00157941
LAML	C3	NKT	0.258462	0.000596027	0.00232621
THYM	C3	Central_memory	-0.305488	0.000622398	0.00232387
KICH	C3	MAIT	0.351623	0.000631464	0.0247074
PRAD	C3AR1	MAIT	0.145155	0.000638897	0.00278947
CESC	C3	NKT	0.192677	0.000647884	0.00767066
SARC	C3	DC	0.208111	0.000651568	0.00204234
OV	C3	Tr1	-0.192582	0.000665363	0.00887503
DLBC	C5AR1	Monocyte	0.473884	0.000668253	0.0405472
OV	C3	Th2	0.192347	0.000675718	0.00686093
ESCA	C5AR1	Tfh	0.240536	0.000683863	0.00263221
SARC	C5AR1	nTreg	0.207309	0.00068439	0.00482618
STAD	C3AR1	Bcell	0.159485	0.000684963	0.00227989
LUAD	C3AR1	Th1	0.140925	0.00069439	0.00201439
SARC	C5AR1	NK	0.206936	0.000700167	0.00292061
LIHC	C5AR1	Effector_memory	-0.163903	0.000704187	0.00290631
THYM	C5AR1	NKT	0.302612	0.000704454	0.00183046
UCS	C5AR1	Neutrophil	-0.435089	0.000718925	0.025956
PAAD	C3AR1	CD8_naive	-0.247586	0.000727252	0.0159157
ACC	C3AR1	NKT	0.372322	0.000727839	0.00973869
PAAD	C5	nTreg	-0.247518	0.000729797	0.0037004
THYM	C5AR1	CD4_naive	-0.301752	0.000730853	0.00421938
PRAD	C3	MAIT	0.143514	0.000736724	0.00315423
ACC	C3	NK	0.371701	0.000744096	0.00729956
BRCA	C5	Central_memory	0.0964325	0.000752004	0.00150588
PRAD	C5	iTreg	0.143259	0.000753091	0.00159921
MESO	C3AR1	Th17	-0.354336	0.000759421	0.00754026
OV	C3	Effector_memory	0.190241	0.00077568	0.00401205
UCS	C3AR1	NK	0.431785	0.000797336	0.0530167
MESO	C5AR1	Cytotoxic	0.353004	0.000797581	0.00863633
OV	C5	NK	-0.189774	0.000799647	0.0056048
GBM	C3	nTreg	0.251856	0.000800945	0.00746323
DLBC	C5	NKT	-0.467762	0.000801253	0.601628
CHOL	C3	Bcell	-0.481616	0.000809358	0.0128654
STAD	C5AR1	Th2	0.156791	0.000845514	0.00221391
PCPG	C3AR1	Bcell	-0.24079	0.000901273	0.00650144
CESC	C5AR1	DC	0.187469	0.000910401	0.00316284
OV	C3	Gamma_delta	0.187717	0.00091341	0.00878727
LAML	C5AR1	nTreg	-0.249793	0.000918426	0.00782934
DLBC	C5AR1	DC	0.462491	0.000934286	0.0362187
BLCA	C5	NK	0.159404	0.000948304	0.00235228
ESCA	C3	Cytotoxic	0.233966	0.000965125	0.0118174
KICH	C3	nTreg	0.339891	0.000979862	0.00964034
KIRC	C5AR1	MAIT	0.133488	0.000987572	0.00300636
LAML	C3	Exhausted	0.247858	0.00100942	0.0078247
LUAD	C5	Effector_memory	-0.136169	0.00105201	0.00229743
SKCM	C3AR1	Tr1	0.149817	0.00106935	0.0135911
UCEC	C5AR1	CD8_T	0.229111	0.00106952	0.00735725
ACC	C3	Neutrophil	-0.361287	0.00107074	0.00659609
READ	C3	CD8_T	0.314581	0.00108194	0.0243824
PCPG	C5	Th17	-0.237159	0.0010827	0.0118059
KICH	C3AR1	CD4_naive	-0.337026	0.00108807	0.0145216
ACC	C5AR1	Cytotoxic	0.360748	0.00109073	0.00694967
SKCM	C3	Effector_memory	-0.149426	0.00110244	0.00503234
CHOL	C3	Monocyte	0.469623	0.00113536	0.014191
LUAD	C3	iTreg	0.134965	0.00116629	0.00314888
READ	C3	DC	0.31177	0.00120564	0.0141667
READ	C3	iTreg	0.311525	0.00121702	0.012272
CHOL	C5	InfiltrationScore	0.466515	0.001237	0.0162188
LGG	C3AR1	Gamma_delta	-0.139345	0.00124545	0.00322013
THCA	C5AR1	Effector_memory	0.13459	0.0012528	0.00327064
HNSC	C3AR1	Th2	0.135248	0.00125806	0.00487529
KIRP	C5	Monocyte	-0.178698	0.00125907	0.00332978
UCS	C3	Neutrophil	-0.416575	0.00126734	0.040912
THCA	C5	Cytotoxic	-0.134432	0.00126969	0.00232243
CHOL	C3AR1	InfiltrationScore	0.465461	0.00127327	0.0164842
CHOL	C5	Th17	0.465461	0.00127327	0.0112708
SARC	C5	iTreg	-0.196831	0.00127927	0.0050233
UCEC	C5	Tfh	0.225609	0.00128086	0.00586466
CESC	C5AR1	CD8_T	0.181882	0.00129859	0.00586571
DLBC	C3	Neutrophil	-0.450054	0.00132959	0.117056
GBM	C3	Central_memory	-0.241242	0.0013424	0.020572
LIHC	C3	CD4_naive	0.155225	0.00134459	0.00311172
LAML	C5AR1	Tr1	-0.241357	0.0013792	0.00711356
LAML	C3	CD8_naive	-0.241149	0.00139283	0.0249663
KIRP	C3	Central_memory	0.176514	0.00144705	0.00368376
THYM	C5	CD8_T	-0.285057	0.00146041	0.00266764
ESCA	C5	CD4_T	0.225795	0.00146211	0.00362907
UVM	C5	CD4_naive	0.34956	0.00148166	0.0216234
KIRC	C5AR1	NKT	0.128765	0.00149059	0.00407618
ACC	C3AR1	Effector_memory	0.351502	0.00149099	0.0533204
PAAD	C3AR1	CD8_T	0.232598	0.0015321	0.00778536
UVM	C3	CD8_T	0.348141	0.0015536	0.0109909
KICH	C5	Gamma_delta	0.326831	0.001567	0.00611932
SARC	C5	CD4_naive	0.193295	0.00156901	0.00511934
LGG	C5AR1	iTreg	0.136358	0.00158631	0.0155474
UVM	C3	Th1	0.347269	0.0015994	0.00721335
LGG	C3AR1	nTreg	-0.136154	0.00161247	0.0142345
STAD	C3AR1	CD4_naive	-0.148229	0.00161548	0.0128233
UCS	C3	Tfh	0.407882	0.00163601	0.0717418
READ	C5AR1	Tfh	0.303521	0.00164655	0.0134325
ACC	C5AR1	NKT	0.347508	0.00170161	0.0175647
THYM	C5AR1	DC	-0.28109	0.00171116	0.00410458
LAML	C3AR1	CD4_T	-0.236625	0.00172209	0.00674633
KICH	C3	Exhausted	0.323657	0.00175105	0.0052887
LGG	C3AR1	CD8_T	-0.135103	0.0017536	0.00444193
KIRP	C3AR1	Bcell	-0.173191	0.00178293	0.0200998
CESC	C3	Effector_memory	-0.176715	0.00178753	0.0153216
PAAD	C3	iTreg	0.229323	0.00179209	0.00503578
LGG	C3AR1	CD4_T	0.134741	0.00180485	0.00384101
TGCT	C5AR1	Exhausted	0.247739	0.00182003	0.00647795
CESC	C5AR1	Effector_memory	-0.176316	0.00183157	0.0156054
ACC	C3	MAIT	0.34496	0.0018497	0.0154226
UCS	C3	Th1	0.403606	0.00185042	0.0723333
KICH	C5AR1	Bcell	-0.32173	0.00187211	0.00490645
LIHC	C3	iTreg	-0.150564	0.00187793	0.00440831
GBM	C3AR1	Tr1	0.234085	0.00187816	0.0333026
TGCT	C5	Bcell	-0.246939	0.00188525	0.00344563
THCA	C5	Th1	-0.129641	0.00189055	0.00449287
KICH	C5	InfiltrationScore	-0.321201	0.00190663	0.0174811
UVM	C5	CD4_T	0.341617	0.00192674	0.00884742
MESO	C5AR1	Neutrophil	-0.327453	0.00196194	0.0331127
BRCA	C3	Bcell	0.0885835	0.0019717	0.0035886
LIHC	C5AR1	Th2	0.149794	0.0019827	0.0104874
HNSC	C3	Exhausted	0.129714	0.0019865	0.00536342
LUAD	C5	Monocyte	-0.128531	0.00199567	0.00813309
PAAD	C5AR1	Th2	-0.226462	0.00205143	0.0320026
PCPG	C3	nTreg	0.224007	0.00205631	0.00867993
LAML	C5	CD4_T	-0.232125	0.00211859	0.00798837
PRAD	C3	DC	0.130682	0.0021336	0.00547623
CHOL	C3AR1	Central_memory	0.444922	0.00219628	0.0533529
STAD	C3AR1	NKT	-0.143956	0.00220419	0.00587532
LUSC	C5	iTreg	-0.129626	0.00223535	0.00785474
LAML	C3AR1	Th2	-0.2309	0.00224003	0.0191988
ESCA	C5	Tr1	0.216902	0.00226087	0.0119901
LUSC	C5AR1	CD4_naive	-0.129421	0.00227187	0.0563346
COAD	C5	MAIT	-0.167581	0.00229093	0.00474653
SARC	C5	Neutrophil	0.186528	0.00229681	0.00924661
LAML	C3AR1	Bcell	-0.230338	0.00229785	0.0116671
KICH	C3	Th2	0.315693	0.00230186	0.00705454
LGG	C3AR1	NK	0.131462	0.00233463	0.00575905
CHOL	C3	Th17	0.442534	0.00233499	0.0158555
LAML	C5AR1	Exhausted	0.229883	0.00234564	0.0140788
OV	C3AR1	Bcell	-0.172448	0.002351	0.0189488
PAAD	C5AR1	Central_memory	0.22326	0.00238197	0.00780304
TGCT	C5	iTreg	-0.241316	0.00240716	0.00814653
PRAD	C3	nTreg	-0.129152	0.00240768	0.00502202
UCEC	C3	NK	0.212917	0.00240797	0.00804049
THYM	C3	Th2	0.271671	0.00247025	0.0100462
BLCA	C5	CD8_naive	-0.146119	0.00247156	0.00629617
KICH	C3AR1	CD8_T	0.312733	0.00254336	0.0446723
LAML	C5	DC	0.227952	0.00255862	0.0121096
SKCM	C5	NK	-0.137925	0.00261854	0.00727457
MESO	C3AR1	Neutrophil	-0.31833	0.0026574	0.0408673
LAML	C5	Macrophage	0.226941	0.002677	0.00641384
COAD	C5	NK	-0.164988	0.00268377	0.0049477
UVM	C3	NK	0.331194	0.00269228	0.028155
ACC	C3AR1	Th17	-0.332357	0.00276669	0.0280323
UCEC	C3	Macrophage	0.209976	0.00277353	0.00867915
CESC	C3	Central_memory	0.169064	0.00282496	0.00958768
DLBC	C5AR1	InfiltrationScore	0.42155	0.00284479	0.0209499
LAML	C5AR1	Th17	-0.225487	0.00285598	0.0303805
UVM	C5	Tr1	-0.329264	0.00286082	0.099692
PCPG	C3	Tfh	0.216566	0.00291035	0.024246
LAML	C5	Tr1	-0.225049	0.00291197	0.01297
STAD	C3AR1	nTreg	-0.140023	0.00291313	0.00550451
LUAD	C5	DC	-0.123618	0.00296066	0.00946306
LAML	C5AR1	Cytotoxic	0.224376	0.00299989	0.016542
UVM	C3	CD4_naive	-0.327114	0.00305959	0.0322753
UCS	C5AR1	Tfh	0.385227	0.00308544	0.108854
LIHC	C5	CD4_T	0.143355	0.00309195	0.007563
THYM	C5	Monocyte	0.265703	0.00309706	0.00666437
UCS	C3AR1	Exhausted	0.384999	0.00310452	0.109104
ACC	C3	Bcell	-0.328618	0.00310795	0.0213295
CHOL	C3AR1	NKT	0.430925	0.00312537	0.161188
OV	C5AR1	Bcell	-0.167599	0.00312557	0.023554
BLCA	C5	iTreg	0.142524	0.00316163	0.00732636
BLCA	C5AR1	Effector_memory	-0.142418	0.00318442	0.0151369
UCEC	C5	nTreg	-0.207021	0.00319072	0.0141749
THCA	C5	Central_memory	0.122996	0.003215	0.0054915
TGCT	C5AR1	Tfh	0.234038	0.00327603	0.00649467
DLBC	C5AR1	Bcell	-0.415873	0.00328495	0.0265293
READ	C5AR1	Exhausted	0.284251	0.00329582	0.0492945
LGG	C3AR1	Tfh	0.126893	0.00331065	0.00836067
STAD	C5	Tr1	0.138064	0.00333859	0.00952385
THCA	C5	MAIT	-0.12241	0.00336509	0.00614806
STAD	C5AR1	CD4_naive	-0.137908	0.0033748	0.0211229
THYM	C5AR1	Cytotoxic	0.263127	0.00340934	0.0116348
THYM	C3	Exhausted	-0.262709	0.00346257	0.00768888
LIHC	C5AR1	CD4_T	0.141248	0.00356235	0.00860125
OV	C5	CD4_T	0.165086	0.0036123	0.012085
HNSC	C5AR1	MAIT	-0.1221	0.00362221	0.00965666
PCPG	C3AR1	MAIT	0.211731	0.0036257	0.013071
PCPG	C5AR1	nTreg	0.211655	0.00363811	0.0136935
STAD	C3AR1	MAIT	-0.136473	0.00372495	0.0112502
ACC	C5AR1	CD4_naive	-0.322499	0.00374807	0.0342863
CHOL	C3AR1	Macrophage	0.422967	0.00379491	0.02102
UCS	C5AR1	Th1	0.377472	0.00379599	0.115577
MESO	C5AR1	Th17	-0.306343	0.00390455	0.0242787
ACC	C5AR1	Th1	0.320808	0.00394453	0.0221608
ESCA	C5AR1	Gamma_delta	0.204972	0.00395264	0.0194786
PCPG	C5AR1	CD4_T	0.209733	0.003965	0.0231923
KICH	C5AR1	CD8_naive	-0.298914	0.00400009	0.0144624
PCPG	C5	MAIT	-0.209472	0.0040114	0.0141956
ESCA	C5AR1	Central_memory	0.204409	0.00405534	0.0166597
HNSC	C5AR1	Central_memory	0.120608	0.00405928	0.00790951
CESC	C5	Exhausted	-0.162756	0.00406319	0.0159317
PAAD	C5	CD8_naive	-0.211433	0.00406372	0.0470784
MESO	C3	nTreg	-0.30498	0.00407511	0.0542473
STAD	C5AR1	nTreg	-0.135145	0.00407802	0.00753608
MESO	C5AR1	Central_memory	0.304358	0.00415527	0.045415
THYM	C3AR1	iTreg	0.257578	0.00417995	0.0100752
LGG	C3AR1	Th17	-0.123742	0.00418597	0.0122548
ACC	C3	CD8_T	0.318676	0.00420528	0.0224156
OV	C3AR1	CD4_naive	-0.162264	0.00423956	0.178411
SKCM	C5	InfiltrationScore	-0.131122	0.00424249	0.0100743
CHOL	C3AR1	Th17	-0.418025	0.00427115	0.022936
PAAD	C5	CD8_T	0.210153	0.00429856	0.0178953
PAAD	C3	Bcell	0.210149	0.00429932	0.0422453
UVM	C3	Macrophage	0.315764	0.00432791	0.039713
SARC	C3AR1	Central_memory	0.17444	0.00439791	0.0153678
UVM	C5AR1	CD4_T	0.315077	0.00441785	0.0163615
ESCA	C3	CD8_T	0.202477	0.00442593	0.050623
DLBC	C3AR1	InfiltrationScore	0.403745	0.00443083	0.027758
MESO	C3AR1	CD4_naive	-0.302093	0.0044587	0.0772024
DLBC	C5	NK	-0.403257	0.00448349	0.0283907
CESC	C5	CD4_T	0.160997	0.00448665	0.0125763
PAAD	C3	CD8_T	0.20903	0.00451458	0.0186312
BLCA	C3AR1	nTreg	-0.137178	0.00451472	0.0170602
COAD	C5	CD8_naive	0.155911	0.00458899	0.0114449
THYM	C3AR1	nTreg	0.254728	0.00463354	0.0110136
KICH	C3AR1	Bcell	-0.294262	0.00463669	0.0106059
PAAD	C5	iTreg	0.208364	0.00464727	0.0117134
MESO	C5AR1	InfiltrationScore	0.300704	0.00465443	0.03336
LAML	C3	Cytotoxic	0.214136	0.00466955	0.0230705
THCA	C3AR1	Bcell	0.118126	0.00467108	0.0103561
LIHC	C5	Monocyte	0.137039	0.00470122	0.0129119
TGCT	C3AR1	iTreg	0.225046	0.00473487	0.0142995
BRCA	C3AR1	nTreg	0.0808704	0.00474145	0.00866889
LAML	C3	nTreg	-0.213724	0.00475147	0.0252922
MESO	C5AR1	iTreg	0.299705	0.00479987	0.0349864
READ	C3AR1	Exhausted	0.272839	0.00486355	0.0611188
PRAD	C3AR1	Exhausted	0.119906	0.0048655	0.0141733
KICH	C3AR1	CD4_T	0.292685	0.0048721	0.096489
LUAD	C5	Cytotoxic	-0.117087	0.00489808	0.0138741
THCA	C5	Th2	-0.117432	0.00492108	0.0118381
OV	C3	CD4_naive	-0.159434	0.00496615	0.182338
PRAD	C5	Macrophage	0.119607	0.00497357	0.0149475
BLCA	C3	MAIT	-0.135516	0.00503088	0.0674278
UVM	C3	InfiltrationScore	0.310462	0.00506661	0.0288227
PAAD	C5	NKT	-0.206357	0.00506843	0.0464808
KIRC	C5	CD4_T	0.113709	0.00507089	0.00927358
LUAD	C3	Th2	0.116599	0.00508079	0.0114432
SARC	C5	InfiltrationScore	-0.171588	0.00509691	0.0102628
COAD	C5AR1	Th17	-0.153929	0.00514057	0.0141709
CHOL	C5	CD8_naive	-0.410076	0.00514723	0.0288458
LGG	C5AR1	nTreg	-0.12086	0.00516437	0.031829
THCA	C5AR1	Monocyte	0.116631	0.00522478	0.00904547
KICH	C5AR1	Tr1	0.290268	0.00525349	0.0702654
UCEC	C5	NKT	0.196045	0.00528378	0.0772331
KICH	C5	Neutrophil	0.290001	0.00529724	0.0381721
ESCA	C5AR1	Effector_memory	-0.198322	0.00532843	0.0943506
PAAD	C3AR1	Exhausted	0.205133	0.00534197	0.0579135
UVM	C3	Bcell	-0.308528	0.00536263	0.024555
STAD	C5	Th2	0.131006	0.00538045	0.0118784
LUSC	C5	Th17	0.117877	0.00547067	0.0164202
THYM	C3AR1	Effector_memory	0.249969	0.00548963	0.0126698
PAAD	C3	Th2	-0.204466	0.00549637	0.0553161
UVM	C5AR1	Gamma_delta	0.30766	0.00550044	0.0264856
KICH	C3	CD4_naive	-0.288444	0.00555875	0.0388672
UCS	C3	Macrophage	0.362249	0.00562192	0.119691
THYM	C5	Effector_memory	0.249208	0.00563888	0.0129766
THCA	C3AR1	NKT	-0.115474	0.00569331	0.0141883
LAML	C3	CD8_T	-0.209173	0.00574625	0.0179861
KIRC	C5AR1	Gamma_delta	-0.112041	0.00576031	0.0100719
DLBC	C5	Macrophage	-0.392672	0.00576876	0.100711
STAD	C5AR1	Th1	0.129918	0.0057797	0.0129961
KICH	C3	Th17	-0.286982	0.00581462	0.0126373
LIHC	C5	Neutrophil	-0.133735	0.005815	0.0148682
UCS	C3	Cytotoxic	0.360745	0.00583847	0.142167
COAD	C5	Monocyte	0.151598	0.00586521	0.0127072
UCS	C3AR1	Tfh	0.360304	0.00590336	0.158122
MESO	C5AR1	CD8_naive	-0.292878	0.00590669	0.035984
COAD	C3AR1	Th17	-0.151202	0.00599726	0.0161393
LAML	C5AR1	CD4_T	-0.207973	0.00603802	0.018828
ACC	C5	CD4_T	0.306192	0.0060628	0.140956
PCPG	C3AR1	CD4_naive	-0.199524	0.00618631	0.148583
THCA	C3	Th2	0.114119	0.00628971	0.0146638
UVM	C5AR1	iTreg	0.302718	0.00634623	0.0255084
LIHC	C3AR1	Bcell	-0.13222	0.00640081	0.0117178
LAML	C5	Monocyte	0.206276	0.00647283	0.014081
THYM	C5AR1	nTreg	0.244791	0.00657884	0.0149221
MESO	C3AR1	Gamma_delta	0.289172	0.00659759	0.0995052
LIHC	C5	Central_memory	0.131571	0.0066674	0.0147328
UCEC	C5	Effector_memory	-0.190782	0.00666971	0.0270691
PRAD	C3AR1	CD8_T	0.115545	0.00667368	0.0155161
THYM	C5AR1	NK	0.244334	0.00668358	0.0171981
SARC	C5AR1	Bcell	-0.166163	0.00670765	0.0409293
LIHC	C3	NKT	-0.131436	0.00672408	0.016247
TGCT	C5AR1	Monocyte	0.215759	0.00682854	0.010598
KIRC	C5AR1	Bcell	-0.109496	0.00697518	0.057321
LGG	C5	Tr1	-0.116605	0.00698729	0.0190679
GBM	C3AR1	Monocyte	0.203661	0.00703	0.0279946
COAD	C5	Cytotoxic	-0.148327	0.0070368	0.0149177
THCA	C5	Macrophage	-0.112552	0.00704885	0.0114243
LGG	C5AR1	NKT	-0.116473	0.00705199	0.0250865
BLCA	C5	Tfh	0.130172	0.00707172	0.022495
LGG	C5	Effector_memory	-0.116424	0.00707619	0.0139565
PRAD	C3AR1	Monocyte	-0.114525	0.00717565	0.0167724
PCPG	C5	Effector_memory	0.195916	0.00720453	0.0389914
LUSC	C5	Bcell	-0.114048	0.00720818	0.0262033
ESCA	C3	NKT	0.19099	0.00732944	0.074496
TGCT	C3	CD4_T	0.21384	0.0073521	0.0303023
ACC	C3	InfiltrationScore	0.299327	0.0073664	0.0444175
LAML	C5	Gamma_delta	-0.202878	0.00742848	0.0362136
THCA	C5	CD8_naive	0.111763	0.00746154	0.0184405
UCS	C3	Th2	0.350404	0.00753604	0.307983
CESC	C5AR1	NKT	0.151228	0.00764752	0.0432824
UVM	C3	Monocyte	-0.29586	0.00770949	0.14064
HNSC	C5AR1	CD8_T	0.111879	0.00771789	0.0207904
PAAD	C3	Central_memory	0.19624	0.00775773	0.0214456
READ	C3	Effector_memory	-0.258367	0.00778796	0.0960807
CESC	C3	iTreg	0.150832	0.00781008	0.0221278
MESO	C5	CD8_naive	0.283028	0.00790088	0.0441109
THCA	C5	Neutrophil	0.110941	0.00791379	0.0130414
TGCT	C5AR1	Th17	0.211859	0.0079299	0.0137745
COAD	C5AR1	nTreg	-0.146137	0.00793416	0.0142694
STAD	C5AR1	MAIT	-0.124867	0.00800544	0.0215761
PCPG	C5	CD8_naive	-0.193329	0.00802396	0.0270742
THCA	C3	NKT	0.110653	0.00807801	0.019145
GBM	C3AR1	CD4_naive	-0.199863	0.00819071	0.0270629
CESC	C5AR1	CD4_naive	-0.149808	0.00824403	0.070331
KIRP	C5	Cytotoxic	-0.146767	0.00824628	0.0198571
CHOL	C3AR1	Th1	0.388893	0.0082861	0.139031
PRAD	C3	Gamma_delta	0.112367	0.00834955	0.018359
LIHC	C3	DC	-0.1279	0.00837214	0.0234472
ACC	C3	Tfh	0.294723	0.00837321	0.0448661
READ	C5AR1	NK	0.255858	0.00842897	0.0353544
THYM	C3AR1	Gamma_delta	0.23722	0.00851675	0.0226358
LUAD	C3AR1	Bcell	-0.109508	0.00852876	0.0217507
ACC	C5AR1	Tfh	0.293865	0.0085734	0.0456992
LIHC	C5	Th1	0.12745	0.00860566	0.0342503
SARC	C5	DC	-0.160863	0.00870597	0.019607
DLBC	C5	DC	-0.374606	0.00871036	0.104671
LUAD	C3	Macrophage	0.109149	0.00874847	0.0174874
HNSC	C5AR1	CD8_naive	-0.109886	0.00888561	0.0226048
ACC	C3AR1	nTreg	0.291912	0.00904535	0.0836451
GBM	C3	CD4_naive	-0.197193	0.00910547	0.0291886
CHOL	C3	MAIT	0.383972	0.00921599	0.0901491
LUSC	C5AR1	Exhausted	0.110508	0.00923736	0.0281076
SARC	C3AR1	Gamma_delta	0.159456	0.00931861	0.0614288
CESC	C5	Monocyte	-0.147409	0.00934603	0.0618031
BLCA	C5	Exhausted	0.125598	0.00937593	0.0178136
UCS	C5AR1	Cytotoxic	0.341163	0.00940183	0.189192
TGCT	C3	Th2	0.207333	0.00940304	0.0192825
CESC	C5AR1	MAIT	-0.147269	0.00941393	0.0571351
KICH	C5AR1	MAIT	0.270779	0.00943014	0.0933923
UCS	C5AR1	CD8_naive	-0.340827	0.00947662	0.116741
DLBC	C5	InfiltrationScore	-0.370742	0.00948558	0.0456937
KICH	C5	MAIT	-0.270461	0.00951759	0.0937784
BLCA	C3	Gamma_delta	0.125139	0.00964039	0.0246152
KICH	C5AR1	NK	0.270001	0.009645	0.0435897
UVM	C3	Th2	0.287693	0.00966289	0.0755667
THYM	C5AR1	Gamma_delta	0.233273	0.00971414	0.0253074
CHOL	C5	nTreg	-0.381498	0.00971646	0.0369445
LIHC	C3	Effector_memory	-0.125272	0.00982075	0.0263796
THCA	C5	Tfh	-0.107867	0.00983154	0.0200138
GBM	C5	nTreg	0.194989	0.00992754	0.0477858
THCA	C3AR1	Gamma_delta	0.10772	0.00993261	0.0185943
LUAD	C3AR1	Monocyte	0.107274	0.00998321	0.0306493
LUSC	C3	Th17	0.109231	0.0100852	0.0271758
KIRP	C5	CD8_T	-0.142953	0.0100983	0.0229256
STAD	C5AR1	Monocyte	0.121037	0.0101726	0.0259484
KIRC	C3AR1	MAIT	0.104291	0.010198	0.023522
READ	C3AR1	Central_memory	0.249577	0.0102417	0.0769356
LUSC	C5	CD4_naive	-0.108901	0.0103152	0.143723
PAAD	C3AR1	Th2	-0.189157	0.0103317	0.078024
GBM	C5AR1	Effector_memory	0.193908	0.0103543	0.0323222
MESO	C5	Th1	-0.272828	0.0105683	0.0774831
KIRP	C5	Neutrophil	0.14203	0.0105987	0.0241243
READ	C3	Central_memory	0.248404	0.0106157	0.0786097
TGCT	C3	Th1	-0.203771	0.0107274	0.0199888
DLBC	C5AR1	Macrophage	0.364337	0.0109017	0.141631
ACC	C5	Cytotoxic	0.284954	0.0109163	0.0425341
DLBC	C5AR1	NK	0.364061	0.0109667	0.0518776
SARC	C3	Gamma_delta	0.155912	0.0110335	0.068517
LAML	C5	InfiltrationScore	0.192646	0.0111066	0.0253079
HNSC	C5	nTreg	-0.106656	0.0111149	0.0253079
TGCT	C5	nTreg	-0.202607	0.0111945	0.0317996
UCEC	C5	InfiltrationScore	-0.178532	0.0112208	0.0307528
KICH	C3AR1	Th2	0.264586	0.0112627	0.0257918
SARC	C3	Central_memory	0.155456	0.0112735	0.0331828
CHOL	C3	CD8_naive	-0.374357	0.0112942	0.0451307
LUAD	C3	Cytotoxic	0.105345	0.0114116	0.0287337
LUSC	C3	DC	0.107329	0.0114771	0.0299358
UVM	C5	Effector_memory	0.280474	0.0117369	0.0273584
COAD	C3AR1	Monocyte	0.138732	0.0117693	0.0235872
MESO	C3AR1	Tfh	0.268841	0.0118073	0.121931
SKCM	C3AR1	Monocyte	-0.115554	0.0118161	0.0333268
SKCM	C5	Exhausted	-0.115501	0.0118555	0.0345454
PAAD	C5AR1	Exhausted	0.185654	0.0118634	0.0918173
LUAD	C5	NKT	0.104394	0.0121811	0.0196834
ACC	C5AR1	CD4_T	0.280666	0.0122302	0.191615
GBM	C3AR1	NKT	0.189552	0.012242	0.106816
READ	C5AR1	NKT	-0.24365	0.0122572	0.077224
DLBC	C5	CD4_T	0.358376	0.0123793	0.0626714
DLBC	C3	MAIT	0.358089	0.0124545	0.179333
DLBC	C3	CD4_naive	0.357964	0.0124875	0.237524
CHOL	C5AR1	Cytotoxic	0.369243	0.0125545	0.187368
ACC	C3	Cytotoxic	0.279501	0.01261	0.047688
CHOL	C3AR1	Monocyte	-0.369004	0.0126163	0.0526312
MESO	C3AR1	iTreg	0.266382	0.0126331	0.0667752
THYM	C3	CD4_T	-0.225191	0.0126373	0.0300451
ESCA	C5	CD8_naive	0.177834	0.0126436	0.0814803
CESC	C3	DC	-0.141398	0.0127007	0.030185
LGG	C5	MAIT	-0.107523	0.0129156	0.022227
UCS	C3AR1	Bcell	-0.327384	0.0129239	0.25722
LAML	C5	MAIT	-0.188618	0.012946	0.0692469
CHOL	C3AR1	Exhausted	0.367741	0.0129468	0.633593
UVM	C3	Tfh	0.276521	0.013029	0.0840095
GBM	C3	CD8_T	0.187777	0.0130939	0.0518293
DLBC	C3	Tfh	0.355467	0.0131603	0.209599
UVM	C5	Macrophage	-0.275605	0.0133455	0.0745857
SARC	C5AR1	CD8_T	0.151786	0.0133775	0.0580685
LAML	C3	Neutrophil	0.18768	0.013411	0.0340597
ESCA	C3	Macrophage	0.176317	0.0134342	0.0465493
KICH	C5	Th2	0.258247	0.0134532	0.0298549
KICH	C5	nTreg	-0.25809	0.0135117	0.0552271
GBM	C3AR1	Central_memory	-0.186715	0.0136279	0.0777942
READ	C3AR1	Th1	0.239901	0.0137036	0.106294
CESC	C5AR1	Th17	-0.139801	0.0137541	0.0427613
STAD	C3AR1	Th2	0.115926	0.0138694	0.0277801
READ	C5AR1	Effector_memory	-0.239396	0.0139095	0.129673
OV	C5	Th2	-0.139745	0.0139478	0.0617291
PCPG	C5AR1	CD4_naive	-0.179481	0.0139749	0.199711
LUSC	C3	iTreg	0.104377	0.013975	0.0370859
TGCT	C5	NK	-0.196242	0.0140777	0.0331119
OV	C3AR1	Monocyte	0.139358	0.0142166	0.0635076
MESO	C3AR1	Bcell	0.261241	0.0145233	0.233694
GBM	C5AR1	CD4_naive	-0.18482	0.0146287	0.0415274
KICH	C5	CD8_naive	-0.25511	0.0146678	0.0387805
MESO	C3AR1	Exhausted	0.260819	0.014689	0.098922
CESC	C5	Cytotoxic	-0.138368	0.0147637	0.0403044
LUAD	C5	Neutrophil	0.101465	0.0148441	0.0429441
ESCA	C3	Th17	-0.173499	0.0150189	0.0479946
UVM	C3AR1	nTreg	0.270872	0.0150887	0.104225
LIHC	C5	Cytotoxic	0.117952	0.0150944	0.0485059
THCA	C3	Bcell	-0.101521	0.015141	0.0295919
UCS	C5AR1	Tr1	0.319433	0.0154326	0.738866
ESCA	C5	Neutrophil	-0.172801	0.0154358	0.0444917
SARC	C3AR1	Bcell	-0.148631	0.015454	0.0715994
GBM	C5AR1	Central_memory	-0.183309	0.0154724	0.0835678
TGCT	C5	Gamma_delta	-0.193494	0.0155111	0.0935582
CESC	C5	Bcell	0.137197	0.0156371	0.058966
ACC	C5AR1	CD8_naive	-0.271014	0.0156994	0.105642
HNSC	C3AR1	MAIT	-0.101495	0.0157117	0.0340304
UCEC	C3	NKT	0.169495	0.0161526	0.136836
COAD	C3	Bcell	0.13245	0.0162218	0.0312648
PCPG	C3	CD4_naive	-0.175196	0.0164718	0.212305
GBM	C5	MAIT	-0.181494	0.016541	0.0492542
DLBC	C3AR1	Th1	-0.344221	0.0165892	0.0834139
UCEC	C5	MAIT	0.168617	0.0167198	0.0854908
COAD	C5AR1	CD8_T	0.131825	0.0167369	0.0403278
KIRP	C5	Macrophage	-0.132857	0.0168907	0.0330474
CHOL	C3	Effector_memory	-0.35432	0.0169398	0.0948513
TGCT	C5AR1	CD4_naive	-0.190868	0.016998	0.167689
BRCA	C5	Effector_memory	-0.0682719	0.0171715	0.0286743
LGG	C5	nTreg	0.102809	0.0174787	0.0749589
LUSC	C3	CD4_naive	-0.100711	0.0177332	0.191625
SARC	C5	Bcell	0.145547	0.0177511	0.0790165
MESO	C3	CD4_naive	0.253478	0.0178405	0.148968
STAD	C5	Tfh	0.11161	0.0178636	0.0345314
UVM	C3AR1	Monocyte	-0.26402	0.0179591	0.215494
PCPG	C5AR1	NK	0.172865	0.0179872	0.0599904
BLCA	C5	CD4_naive	-0.114211	0.0182326	0.040684
STAD	C5	nTreg	-0.111087	0.0184103	0.0304556
SARC	C5	Th1	-0.144691	0.0184389	0.0533516
HNSC	C3	Th2	0.0989981	0.0184817	0.0444027
STAD	C5	DC	-0.110583	0.0189505	0.0356575
TGCT	C5AR1	NK	0.187647	0.0189895	0.0425946
PRAD	C5	InfiltrationScore	0.0998876	0.019124	0.0430386
DLBC	C5AR1	Th17	0.337034	0.0191558	0.0619563
BLCA	C3	DC	0.113268	0.0192198	0.036798
OV	C3AR1	MAIT	0.133121	0.0192325	0.0760087
UCEC	C5AR1	Bcell	-0.164946	0.0192846	0.0666523
OV	C5AR1	CD4_T	0.132977	0.0193643	0.0483336
STAD	C3	Monocyte	-0.110144	0.0194331	0.0446991
LAML	C3AR1	nTreg	-0.177485	0.0194857	0.0716719
LUAD	C3AR1	Central_memory	0.0972807	0.0195326	0.0475875
STAD	C5	Th17	-0.11	0.019593	0.0523294
MESO	C5AR1	Exhausted	0.249808	0.019623	0.116639
SARC	C5AR1	CD4_T	-0.143102	0.019778	0.0449457
DLBC	C3	Cytotoxic	-0.335031	0.0199282	0.210029
STAD	C3	Exhausted	0.109632	0.0200086	0.039942
LUAD	C3	Exhausted	-0.096896	0.0200225	0.0348768
CESC	C5	Effector_memory	0.132051	0.0200296	0.0962353
CHOL	C3AR1	iTreg	0.345605	0.0200554	0.280259
SARC	C3	nTreg	0.142738	0.020097	0.063962
KIRP	C3	Effector_memory	0.129106	0.0202841	0.0459458
PCPG	C3AR1	Central_memory	0.169341	0.0205074	0.0514261
[truncated: 1,301 more rows]
